# Supplementary material for: An open-source video tracking system for mouse locomotor activity analysis
Source: BMC Res Notes. 2020 Jan 30;13:48. doi: 10.1186/s13104-020-4916-6 (PMC6990588; doi:10.1186/s13104-020-4916-6)
Supplement: Supplementary file 7 — Additional file 7. A sample Excel file output of the MouseActivity program with the data of the mouse position, travel distance and thigmotaxis. [file 13104_2020_4916_MOESM7_ESM.xls]

## Sheet: mouse1
Time (s)	mouse1_X	mouse1_Y	mouse1_PathL (mm)	mouse1_Distance(m)		FileName	mouse1_Outer (s)	mouse1_Inner (s)	mouse1_Thigmotaxis
0	85	344	0	0		/Users/renzhi/Documents/MouseActivityAnalyzer/Cage4-1 and Cage4-3.mov	552.465	54.195	0.910667
0.10111	85	344	0	0
0.20222	85	344	0	0
0.30333	84	344	1.2	0.0012
0.40444	84	344	0	0.0012
0.50555	84	345	1.2	0.0024
0.60666	84	344	1.2	0.0036
0.70777	84	344	0	0.0036
0.80888	84	344	0	0.0036
0.90999	84	344	0	0.0036
1.0111	85	344	1.2	0.0048
1.11221	84	344	1.2	0.006
1.21332	84	344	0	0.006
1.31443	85	344	1.2	0.0072
1.41554	85	344	0	0.0072
1.51665	84	344	1.2	0.0084
1.61776	84	345	1.2	0.0096
1.71887	85	345	1.2	0.0108
1.81998	85	345	0	0.0108
1.92109	85	345	0	0.0108
2.0222	84	344	1.69706	0.0124971
2.12331	84	344	0	0.0124971
2.22442	84	345	1.2	0.0136971
2.32553	85	345	1.2	0.0148971
2.42664	85	345	0	0.0148971
2.52775	85	345	0	0.0148971
2.62886	84	344	1.69706	0.0165941
2.72997	84	344	0	0.0165941
2.83108	85	344	1.2	0.0177941
2.93219	84	344	1.2	0.0189941
3.0333	84	344	0	0.0189941
3.13441	84	344	0	0.0189941
3.23552	85	344	1.2	0.0201941
3.33663	84	344	1.2	0.0213941
3.43774	85	344	1.2	0.0225941
3.53885	85	344	0	0.0225941
3.63996	85	344	0	0.0225941
3.74107	84	344	1.2	0.0237941
3.84218	85	345	1.69706	0.0254912
3.94329	85	346	1.2	0.0266912
4.0444	85	346	0	0.0266912
4.14551	85	347	1.2	0.0278912
4.24662	86	347	1.2	0.0290912
4.34773	86	347	0	0.0290912
4.44884	86	348	1.2	0.0302912
4.54995	86	348	0	0.0302912
4.65106	87	349	1.69706	0.0319882
4.75217	88	350	1.69706	0.0336853
4.85328	87	350	1.2	0.0348853
4.95439	89	351	2.68328	0.0375686
5.0555	90	353	2.68328	0.0402518
5.15661	90	355	2.4	0.0426518
5.25772	90	353	2.4	0.0450518
5.35883	90	353	0	0.0450518
5.45994	90	353	0	0.0450518
5.56105	90	353	0	0.0450518
5.66216	91	353	1.2	0.0462518
5.76327	90	353	1.2	0.0474518
5.86438	89	352	1.69706	0.0491489
5.96549	89	353	1.2	0.0503489
6.0666	90	353	1.2	0.0515489
6.16771	90	353	0	0.0515489
6.26882	90	353	0	0.0515489
6.36993	90	353	0	0.0515489
6.47104	90	352	1.2	0.0527489
6.57215	89	352	1.2	0.0539489
6.67326	88	351	1.69706	0.055646
6.77437	88	352	1.2	0.056846
6.87548	87	352	1.2	0.058046
6.97659	88	352	1.2	0.059246
7.0777	88	351	1.2	0.060446
7.17881	90	350	2.68328	0.0631292
7.27992	91	350	1.2	0.0643292
7.38103	92	349	1.69706	0.0660263
7.48214	91	348	1.69706	0.0677234
7.58325	91	348	0	0.0677234
7.68436	90	348	1.2	0.0689234
7.78547	90	349	1.2	0.0701234
7.88658	91	349	1.2	0.0713234
7.98769	92	349	1.2	0.0725234
8.0888	91	349	1.2	0.0737234
8.18991	91	349	0	0.0737234
8.29102	91	349	0	0.0737234
8.39213	91	349	0	0.0737234
8.49324	92	349	1.2	0.0749234
8.59435	92	351	2.4	0.0773234
8.69546	95	353	4.32666	0.08165
8.79657	99	354	4.94773	0.0865977
8.89768	103	355	4.94773	0.0915455
8.99879	105	355	2.4	0.0939455
9.0999	103	355	2.4	0.0963455
9.20101	102	355	1.2	0.0975455
9.30212	101	355	1.2	0.0987455
9.40323	101	355	0	0.0987455
9.50434	100	355	1.2	0.0999455
9.60545	101	355	1.2	0.101145
9.70656	102	356	1.69706	0.102843
9.80767	102	356	0	0.102843
9.90878	102	357	1.2	0.104043
10.0099	103	357	1.2	0.105243
10.111	103	357	0	0.105243
10.2121	104	357	1.2	0.106443
10.3132	105	357	1.2	0.107643
10.4143	105	357	0	0.107643
10.5154	106	358	1.69706	0.10934
10.6166	108	358	2.4	0.11174
10.7177	107	357	1.69706	0.113437
10.8188	106	357	1.2	0.114637
10.9199	101	356	6.11882	0.120755
11.021	99	355	2.68328	0.123439
11.1221	97	355	2.4	0.125839
11.2232	95	355	2.4	0.128239
11.3243	95	355	0	0.128239
11.4254	94	355	1.2	0.129439
11.5265	94	355	0	0.129439
11.6277	97	354	3.79473	0.133233
11.7288	99	351	4.32666	0.13756
11.8299	100	349	2.68328	0.140243
11.931	99	350	1.69706	0.14194
12.0321	100	350	1.2	0.14314
12.1332	100	350	0	0.14314
12.2343	101	350	1.2	0.14434
12.3354	101	349	1.2	0.14554
12.4365	102	348	1.69706	0.147238
12.5376	101	348	1.2	0.148438
12.6388	101	348	0	0.148438
12.7399	101	348	0	0.148438
12.841	101	348	0	0.148438
12.9421	101	349	1.2	0.149638
13.0432	101	349	0	0.149638
13.1443	101	348	1.2	0.150838
13.2454	101	347	1.2	0.152038
13.3465	102	348	1.69706	0.153735
13.4476	104	349	2.68328	0.156418
13.5487	106	350	2.68328	0.159101
13.6499	104	350	2.4	0.161501
13.751	106	352	3.39411	0.164895
13.8521	112	353	7.29932	0.172195
13.9532	118	352	7.29932	0.179494
14.0543	122	353	4.94773	0.184442
14.1554	127	356	6.99714	0.191439
14.2565	131	356	4.8	0.196239
14.3576	134	354	4.32666	0.200565
14.4587	139	354	6	0.206565
14.5598	143	354	4.8	0.211365
14.661	148	355	6.11882	0.217484
14.7621	151	356	3.79473	0.221279
14.8632	153	357	2.68328	0.223962
14.9643	156	358	3.79473	0.227757
15.0654	160	357	4.94773	0.232705
15.1665	164	358	4.94773	0.237652
15.2676	171	358	8.4	0.246052
15.3687	177	357	7.29932	0.253352
15.4698	184	358	8.48528	0.261837
15.5709	189	358	6	0.267837
15.6721	191	357	2.68328	0.27052
15.7732	190	356	1.69706	0.272217
15.8743	188	356	2.4	0.274617
15.9754	188	356	0	0.274617
16.0765	188	356	0	0.274617
16.1776	187	356	1.2	0.275817
16.2787	188	355	1.69706	0.277514
16.3798	189	355	1.2	0.278714
16.4809	189	355	0	0.278714
16.582	187	355	2.4	0.281114
16.6832	185	355	2.4	0.283514
16.7843	186	355	1.2	0.284714
16.8854	187	356	1.69706	0.286411
16.9865	188	356	1.2	0.287611
17.0876	188	355	1.2	0.288811
17.1887	189	355	1.2	0.290011
17.2898	190	354	1.69706	0.291709
17.3909	196	355	7.29932	0.299008
17.492	199	355	3.6	0.302608
17.5931	201	354	2.68328	0.305291
17.6943	204	353	3.79473	0.309086
17.7954	203	354	1.69706	0.310783
17.8965	204	354	1.2	0.311983
17.9976	205	354	1.2	0.313183
18.0987	205	354	0	0.313183
18.1998	206	353	1.69706	0.31488
18.3009	207	354	1.69706	0.316577
18.402	208	354	1.2	0.317777
18.5031	208	354	0	0.317777
18.6042	209	355	1.69706	0.319474
18.7054	209	355	0	0.319474
18.8065	211	355	2.4	0.321874
18.9076	210	355	1.2	0.323074
19.0087	209	354	1.69706	0.324771
19.1098	210	354	1.2	0.325971
19.2109	210	354	0	0.325971
19.312	210	354	0	0.325971
19.4131	211	353	1.69706	0.327668
19.5142	210	353	1.2	0.328868
19.6153	207	354	3.79473	0.332663
19.7165	205	354	2.4	0.335063
19.8176	205	355	1.2	0.336263
19.9187	204	355	1.2	0.337463
20.0198	204	355	0	0.337463
20.1209	205	355	1.2	0.338663
20.222	206	355	1.2	0.339863
20.3231	206	355	0	0.339863
20.4242	205	355	1.2	0.341063
20.5253	204	355	1.2	0.342263
20.6264	204	355	0	0.342263
20.7276	204	355	0	0.342263
20.8287	204	355	0	0.342263
20.9298	205	355	1.2	0.343463
21.0309	204	355	1.2	0.344663
21.132	204	355	0	0.344663
21.2331	204	355	0	0.344663
21.3342	204	355	0	0.344663
21.4353	204	355	0	0.344663
21.5364	204	355	0	0.344663
21.6375	204	355	0	0.344663
21.7387	204	355	0	0.344663
21.8398	204	355	0	0.344663
21.9409	204	355	0	0.344663
22.042	205	355	1.2	0.345863
22.1431	205	354	1.2	0.347063
22.2442	206	354	1.2	0.348263
22.3453	207	355	1.69706	0.34996
22.4464	208	356	1.69706	0.351657
22.5475	208	356	0	0.351657
22.6486	207	356	1.2	0.352857
22.7498	207	355	1.2	0.354057
22.8509	206	355	1.2	0.355257
22.952	206	355	0	0.355257
23.0531	209	355	3.6	0.358857
23.1542	211	356	2.68328	0.36154
23.2553	211	356	0	0.36154
23.3564	211	357	1.2	0.36274
23.4575	210	357	1.2	0.36394
23.5586	209	358	1.69706	0.365637
23.6597	206	358	3.6	0.369237
23.7609	205	358	1.2	0.370437
23.862	205	358	0	0.370437
23.9631	205	357	1.2	0.371637
24.0642	205	356	1.2	0.372837
24.1653	204	354	2.68328	0.375521
24.2664	205	353	1.69706	0.377218
24.3675	206	352	1.69706	0.378915
24.4686	207	352	1.2	0.380115
24.5697	207	352	0	0.380115
24.6708	206	352	1.2	0.381315
24.772	207	352	1.2	0.382515
24.8731	207	352	0	0.382515
24.9742	208	351	1.69706	0.384212
25.0753	209	352	1.69706	0.385909
25.1764	209	352	0	0.385909
25.2775	211	350	3.39411	0.389303
25.3786	211	351	1.2	0.390503
25.4797	211	351	0	0.390503
25.5808	211	351	0	0.390503
25.6819	211	351	0	0.390503
25.7831	211	351	0	0.390503
25.8842	211	351	0	0.390503
25.9853	211	351	0	0.390503
26.0864	211	351	0	0.390503
26.1875	211	351	0	0.390503
26.2886	212	350	1.69706	0.3922
26.3897	211	351	1.69706	0.393897
26.4908	211	351	0	0.393897
26.5919	211	351	0	0.393897
26.693	210	351	1.2	0.395097
26.7942	210	351	0	0.395097
26.8953	211	351	1.2	0.396297
26.9964	210	351	1.2	0.397497
27.0975	210	351	0	0.397497
27.1986	210	350	1.2	0.398697
27.2997	211	349	1.69706	0.400394
27.4008	212	349	1.2	0.401594
27.5019	211	350	1.69706	0.403291
27.603	211	350	0	0.403291
27.7042	210	351	1.69706	0.404988
27.8053	209	352	1.69706	0.406685
27.9064	210	351	1.69706	0.408382
28.0075	210	351	0	0.408382
28.1086	211	350	1.69706	0.410079
28.2097	211	350	0	0.410079
28.3108	211	351	1.2	0.411279
28.4119	211	351	0	0.411279
28.513	211	351	0	0.411279
28.6141	212	351	1.2	0.412479
28.7153	212	351	0	0.412479
28.8164	212	350	1.2	0.413679
28.9175	212	350	0	0.413679
29.0186	212	350	0	0.413679
29.1197	212	350	0	0.413679
29.2208	212	350	0	0.413679
29.3219	212	350	0	0.413679
29.423	212	350	0	0.413679
29.5241	212	350	0	0.413679
29.6252	210	350	2.4	0.416079
29.7264	210	350	0	0.416079
29.8275	210	350	0	0.416079
29.9286	211	350	1.2	0.417279
30.0297	211	350	0	0.417279
30.1308	212	351	1.69706	0.418977
30.2319	212	351	0	0.418977
30.333	212	351	0	0.418977
30.4341	213	351	1.2	0.420177
30.5352	212	351	1.2	0.421377
30.6363	212	351	0	0.421377
30.7375	213	351	1.2	0.422577
30.8386	219	352	7.29932	0.429876
30.9397	225	351	7.29932	0.437175
31.0408	229	348	6	0.443175
31.1419	231	348	2.4	0.445575
31.243	233	350	3.39411	0.448969
31.3441	240	351	8.48528	0.457455
31.4452	245	350	6.11882	0.463573
31.5463	245	349	1.2	0.464773
31.6474	244	349	1.2	0.465973
31.7486	244	349	0	0.465973
31.8497	246	350	2.68328	0.468657
31.9508	246	350	0	0.468657
32.0519	246	350	0	0.468657
32.153	248	351	2.68328	0.47134
32.2541	248	351	0	0.47134
32.3552	249	351	1.2	0.47254
32.4563	249	351	0	0.47254
32.5574	248	351	1.2	0.47374
32.6585	247	351	1.2	0.47494
32.7597	247	352	1.2	0.47614
32.8608	246	351	1.69706	0.477837
32.9619	242	348	6	0.483837
33.063	241	347	1.69706	0.485534
33.1641	240	347	1.2	0.486734
33.2652	240	347	0	0.486734
33.3663	240	346	1.2	0.487934
33.4674	240	346	0	0.487934
33.5685	240	346	0	0.487934
33.6696	239	346	1.2	0.489134
33.7708	239	345	1.2	0.490334
33.8719	238	345	1.2	0.491534
33.973	237	345	1.2	0.492734
34.0741	236	344	1.69706	0.494431
34.1752	236	344	0	0.494431
34.2763	236	344	0	0.494431
34.3774	236	344	0	0.494431
34.4785	236	344	0	0.494431
34.5796	235	343	1.69706	0.496128
34.6807	236	343	1.2	0.497328
34.7819	236	343	0	0.497328
34.883	236	344	1.2	0.498528
34.9841	236	344	0	0.498528
35.0852	235	344	1.2	0.499728
35.1863	235	344	0	0.499728
35.2874	235	344	0	0.499728
35.3885	235	344	0	0.499728
35.4896	235	344	0	0.499728
35.5907	235	344	0	0.499728
35.6918	235	344	0	0.499728
35.793	235	344	0	0.499728
35.8941	235	344	0	0.499728
35.9952	235	343	1.2	0.500928
36.0963	235	343	0	0.500928
36.1974	235	343	0	0.500928
36.2985	234	343	1.2	0.502128
36.3996	235	343	1.2	0.503328
36.5007	235	343	0	0.503328
36.6018	235	343	0	0.503328
36.7029	235	343	0	0.503328
36.8041	234	343	1.2	0.504528
36.9052	234	343	0	0.504528
37.0063	234	343	0	0.504528
37.1074	234	343	0	0.504528
37.2085	234	343	0	0.504528
37.3096	235	343	1.2	0.505728
37.4107	235	343	0	0.505728
37.5118	234	343	1.2	0.506928
37.6129	234	343	0	0.506928
37.714	234	343	0	0.506928
37.8152	234	343	0	0.506928
37.9163	234	343	0	0.506928
38.0174	234	343	0	0.506928
38.1185	234	343	0	0.506928
38.2196	235	343	1.2	0.508128
38.3207	235	343	0	0.508128
38.4218	235	343	0	0.508128
38.5229	235	343	0	0.508128
38.624	235	343	0	0.508128
38.7251	236	344	1.69706	0.509825
38.8263	239	346	4.32666	0.514152
38.9274	241	347	2.68328	0.516835
39.0285	243	347	2.4	0.519235
39.1296	245	347	2.4	0.521635
39.2307	245	346	1.2	0.522835
39.3318	245	346	0	0.522835
39.4329	246	345	1.69706	0.524532
39.534	248	343	3.39411	0.527926
39.6351	252	343	4.8	0.532726
39.7362	253	343	1.2	0.533926
39.8374	251	343	2.4	0.536326
39.9385	252	343	1.2	0.537526
40.0396	253	342	1.69706	0.539223
40.1407	255	341	2.68328	0.541907
40.2418	256	341	1.2	0.543107
40.3429	256	342	1.2	0.544307
40.444	257	342	1.2	0.545507
40.5451	260	341	3.79473	0.549301
40.6462	261	341	1.2	0.550501
40.7473	263	343	3.39411	0.553896
40.8485	268	343	6	0.559896
40.9496	269	343	1.2	0.561096
41.0507	268	343	1.2	0.562296
41.1518	268	343	0	0.562296
41.2529	268	342	1.2	0.563496
41.354	268	343	1.2	0.564696
41.4551	268	342	1.2	0.565896
41.5562	269	342	1.2	0.567096
41.6573	270	342	1.2	0.568296
41.7584	269	342	1.2	0.569496
41.8596	269	343	1.2	0.570696
41.9607	274	345	6.4622	0.577158
42.0618	281	345	8.4	0.585558
42.1629	286	345	6	0.591558
42.264	290	347	5.36656	0.596924
42.3651	293	350	5.09117	0.602015
42.4662	293	350	0	0.602015
42.5673	293	349	1.2	0.603215
42.6684	293	348	1.2	0.604415
42.7695	293	348	0	0.604415
42.8707	293	348	0	0.604415
42.9718	293	348	0	0.604415
43.0729	293	346	2.4	0.606815
43.174	293	344	2.4	0.609215
43.2751	294	344	1.2	0.610415
43.3762	294	344	0	0.610415
43.4773	295	345	1.69706	0.612112
43.5784	295	346	1.2	0.613312
43.6795	294	348	2.68328	0.615996
43.7806	293	351	3.79473	0.619791
43.8818	293	351	0	0.619791
43.9829	293	352	1.2	0.620991
44.084	295	353	2.68328	0.623674
44.1851	296	354	1.69706	0.625371
44.2862	297	354	1.2	0.626571
44.3873	297	355	1.2	0.627771
44.4884	297	354	1.2	0.628971
44.5895	292	350	7.68375	0.636655
44.6906	288	348	5.36656	0.642021
44.7917	291	348	3.6	0.645621
44.8929	293	350	3.39411	0.649015
44.994	293	350	0	0.649015
45.0951	293	350	0	0.649015
45.1962	293	350	0	0.649015
45.2973	294	350	1.2	0.650215
45.3984	297	350	3.6	0.653815
45.4995	296	354	4.94773	0.658763
45.6006	299	354	3.6	0.662363
45.7017	300	355	1.69706	0.66406
45.8028	301	357	2.68328	0.666743
45.904	301	358	1.2	0.667943
46.0051	303	359	2.68328	0.670627
46.1062	305	360	2.68328	0.67331
46.2073	305	361	1.2	0.67451
46.3084	306	362	1.69706	0.676207
46.4095	305	362	1.2	0.677407
46.5106	302	361	3.79473	0.681202
46.6117	303	362	1.69706	0.682899
46.7128	302	361	1.69706	0.684596
46.8139	302	357	4.8	0.689396
46.9151	303	358	1.69706	0.691093
47.0162	305	360	3.39411	0.694487
47.1173	306	362	2.68328	0.69717
47.2184	307	364	2.68328	0.699854
47.3195	307	364	0	0.699854
47.4206	309	362	3.39411	0.703248
47.5217	309	363	1.2	0.704448
47.6228	311	362	2.68328	0.707131
47.7239	311	363	1.2	0.708331
47.825	310	358	6.11882	0.71445
47.9262	308	353	6.4622	0.720912
48.0273	302	355	7.58947	0.728501
48.1284	302	355	0	0.728501
48.2295	298	357	5.36656	0.733868
48.3306	291	356	8.48528	0.742353
48.4317	285	356	7.2	0.749553
48.5328	284	355	1.69706	0.75125
48.6339	282	356	2.68328	0.753934
48.735	279	354	4.32666	0.75826
48.8361	275	353	4.94773	0.763208
48.9373	273	350	4.32666	0.767535
49.0384	273	349	1.2	0.768735
49.1395	272	352	3.79473	0.772529
49.2406	274	353	2.68328	0.775213
49.3417	275	354	1.69706	0.77691
49.4428	276	353	1.69706	0.778607
49.5439	277	351	2.68328	0.78129
49.645	278	349	2.68328	0.783973
49.7461	281	341	10.2528	0.794226
49.8472	284	330	13.6821	0.807908
49.9484	288	319	14.0456	0.821954
50.0495	293	308	14.4997	0.836454
50.1506	296	298	12.5284	0.848982
50.2517	299	285	16.01	0.864992
50.3528	302	278	9.13893	0.874131
50.4539	305	270	10.2528	0.884384
50.555	306	264	7.29932	0.891683
50.6561	304	262	3.39411	0.895077
50.7572	303	262	1.2	0.896277
50.8583	303	261	1.2	0.897477
50.9595	304	260	1.69706	0.899174
51.0606	304	255	6	0.905174
51.1617	304	250	6	0.911174
51.2628	305	246	4.94773	0.916122
51.3639	306	239	8.48528	0.924607
51.465	306	237	2.4	0.927007
51.5661	307	237	1.2	0.928207
51.6672	307	233	4.8	0.933007
51.7683	305	231	3.39411	0.936401
51.8694	304	231	1.2	0.937601
51.9706	304	233	2.4	0.940001
52.0717	303	236	3.79473	0.943796
52.1728	304	236	1.2	0.944996
52.2739	305	233	3.79473	0.948791
52.375	306	231	2.68328	0.951474
52.4761	306	232	1.2	0.952674
52.5772	307	235	3.79473	0.956469
52.6783	307	238	3.6	0.960069
52.7794	307	238	0	0.960069
52.8805	308	236	2.68328	0.962752
52.9817	309	235	1.69706	0.964449
53.0828	308	236	1.69706	0.966146
53.1839	307	242	7.29932	0.973445
53.285	308	250	9.67471	0.98312
53.3861	308	252	2.4	0.98552
53.4872	308	251	1.2	0.98672
53.5883	306	248	4.32666	0.991047
53.6894	306	248	0	0.991047
53.7905	304	250	3.39411	0.994441
53.8916	303	250	1.2	0.995641
53.9928	299	247	6	1.00164
54.0939	295	251	6.78823	1.00843
54.195	294	250	1.69706	1.01013
54.2961	295	249	1.69706	1.01182
54.3972	298	245	6	1.01782
54.4983	300	236	11.0635	1.02889
54.5994	299	221	18.04	1.04693
54.7005	300	211	12.0599	1.05899
54.8016	302	207	5.36656	1.06435
54.9028	299	207	3.6	1.06795
55.0039	297	206	2.68328	1.07064
55.105	298	202	4.94773	1.07558
55.2061	297	196	7.29932	1.08288
55.3072	295	195	2.68328	1.08557
55.4083	294	196	1.69706	1.08726
55.5094	294	195	1.2	1.08846
55.6105	292	192	4.32666	1.09279
55.7116	291	189	3.79473	1.09659
55.8127	289	182	8.73613	1.10532
55.9139	288	171	13.2544	1.11858
56.015	288	161	12	1.13058
56.1161	287	155	7.29932	1.13788
56.2172	286	154	1.69706	1.13957
56.3183	288	150	5.36656	1.14494
56.4194	293	148	6.4622	1.1514
56.5205	296	146	4.32666	1.15573
56.6216	298	144	3.39411	1.15912
56.7227	297	143	1.69706	1.16082
56.8238	297	141	2.4	1.16322
56.925	297	141	0	1.16322
57.0261	296	142	1.69706	1.16492
57.1272	296	142	0	1.16492
57.2283	294	144	3.39411	1.16831
57.3294	293	145	1.69706	1.17001
57.4305	295	144	2.68328	1.17269
57.5316	297	141	4.32666	1.17702
57.6327	299	138	4.32666	1.18134
57.7338	298	137	1.69706	1.18304
57.8349	298	136	1.2	1.18424
57.9361	299	136	1.2	1.18544
58.0372	303	134	5.36656	1.19081
58.1383	304	133	1.69706	1.1925
58.2394	304	133	0	1.1925
58.3405	304	133	0	1.1925
58.4416	305	133	1.2	1.1937
58.5427	305	132	1.2	1.1949
58.6438	305	132	0	1.1949
58.7449	305	132	0	1.1949
58.846	305	132	0	1.1949
58.9472	305	132	0	1.1949
59.0483	305	132	0	1.1949
59.1494	305	132	0	1.1949
59.2505	305	132	0	1.1949
59.3516	305	132	0	1.1949
59.4527	304	132	1.2	1.1961
59.5538	301	134	4.32666	1.20043
59.6549	299	137	4.32666	1.20476
59.756	292	140	9.13893	1.2139
59.8571	290	141	2.68328	1.21658
59.9583	290	143	2.4	1.21898
60.0594	289	143	1.2	1.22018
60.1605	288	142	1.69706	1.22188
60.2616	290	138	5.36656	1.22724
60.3627	293	136	4.32666	1.23157
60.4638	296	135	3.79473	1.23536
60.5649	298	135	2.4	1.23776
60.666	299	137	2.68328	1.24045
60.7671	300	140	3.79473	1.24424
60.8682	301	143	3.79473	1.24804
60.9694	304	145	4.32666	1.25236
61.0705	305	146	1.69706	1.25406
61.1716	305	146	0	1.25406
61.2727	305	146	0	1.25406
61.3738	305	145	1.2	1.25526
61.4749	304	143	2.68328	1.25794
61.576	304	140	3.6	1.26154
61.6771	307	140	3.6	1.26514
61.7782	305	137	4.32666	1.26947
61.8793	306	135	2.68328	1.27215
61.9805	306	135	0	1.27215
62.0816	305	135	1.2	1.27335
62.1827	304	135	1.2	1.27455
62.2838	303	135	1.2	1.27575
62.3849	303	136	1.2	1.27695
62.486	303	136	0	1.27695
62.5871	302	136	1.2	1.27815
62.6882	303	135	1.69706	1.27985
62.7893	303	136	1.2	1.28105
62.8904	301	137	2.68328	1.28373
62.9916	297	139	5.36656	1.2891
63.0927	294	143	6	1.2951
63.1938	294	145	2.4	1.2975
63.2949	294	145	0	1.2975
63.396	294	145	0	1.2975
63.4971	289	144	6.11882	1.30362
63.5982	278	147	13.6821	1.3173
63.6993	268	150	12.5284	1.32983
63.8004	256	154	15.1789	1.34501
63.9015	245	158	14.0456	1.35906
64.0027	229	161	19.5346	1.37859
64.1038	216	165	16.3218	1.39491
64.2049	205	170	14.4997	1.40941
64.306	195	172	12.2376	1.42165
64.4071	184	173	13.2544	1.4349
64.5082	171	177	16.3218	1.45123
64.6093	153	175	21.7329	1.47296
64.7104	137	176	19.2375	1.4922
64.8115	124	181	16.7141	1.50891
64.9126	115	185	11.8186	1.52073
65.0138	106	184	10.8665	1.53159
65.1149	103	185	3.79473	1.53539
65.216	102	187	2.68328	1.53807
65.3171	101	187	1.2	1.53927
65.4182	100	187	1.2	1.54047
65.5193	100	187	0	1.54047
65.6204	100	187	0	1.54047
65.7215	101	187	1.2	1.54167
65.8226	101	187	0	1.54167
65.9237	104	186	3.79473	1.54547
66.0249	105	184	2.68328	1.54815
66.126	103	183	2.68328	1.55083
66.2271	97	181	7.58947	1.55842
66.3282	91	176	9.3723	1.5678
66.4293	89	169	8.73613	1.57653
66.5304	87	166	4.32666	1.58086
66.6315	84	161	6.99714	1.58786
66.7326	82	156	6.4622	1.59432
66.8337	81	152	4.94773	1.59927
66.9348	83	151	2.68328	1.60195
67.036	83	146	6	1.60795
67.1371	84	144	2.68328	1.61063
67.2382	84	144	0	1.61063
67.3393	83	144	1.2	1.61183
67.4404	83	144	0	1.61183
67.5415	84	143	1.69706	1.61353
67.6426	84	144	1.2	1.61473
67.7437	83	144	1.2	1.61593
67.8448	84	144	1.2	1.61713
67.9459	84	144	0	1.61713
68.0471	84	144	0	1.61713
68.1482	84	145	1.2	1.61833
68.2493	84	144	1.2	1.61953
68.3504	84	144	0	1.61953
68.4515	84	144	0	1.61953
68.5526	83	145	1.69706	1.62123
68.6537	83	145	0	1.62123
68.7548	84	145	1.2	1.62243
68.8559	84	145	0	1.62243
68.957	84	144	1.2	1.62363
69.0582	85	144	1.2	1.62483
69.1593	86	145	1.69706	1.62652
69.2604	86	145	0	1.62652
69.3615	86	145	0	1.62652
69.4626	86	145	0	1.62652
69.5637	86	145	0	1.62652
69.6648	86	145	0	1.62652
69.7659	86	143	2.4	1.62892
69.867	87	142	1.69706	1.63062
69.9681	88	141	1.69706	1.63232
70.0693	88	142	1.2	1.63352
70.1704	87	143	1.69706	1.63521
70.2715	87	143	0	1.63521
70.3726	86	143	1.2	1.63641
70.4737	86	143	0	1.63641
70.5748	84	142	2.68328	1.6391
70.6759	83	141	1.69706	1.64079
70.777	82	136	6.11882	1.64691
70.8781	81	134	2.68328	1.6496
70.9792	81	132	2.4	1.652
71.0804	81	132	0	1.652
71.1815	81	131	1.2	1.6532
71.2826	81	132	1.2	1.6544
71.3837	82	131	1.69706	1.65609
71.4848	82	132	1.2	1.65729
71.5859	82	132	0	1.65729
71.687	81	133	1.69706	1.65899
71.7881	80	140	8.48528	1.66748
71.8892	81	148	9.67471	1.67715
71.9903	81	150	2.4	1.67955
72.0915	82	151	1.69706	1.68125
72.1926	82	150	1.2	1.68245
72.2937	82	148	2.4	1.68485
72.3948	82	148	0	1.68485
72.4959	82	148	0	1.68485
72.597	82	148	0	1.68485
72.6981	82	148	0	1.68485
72.7992	82	148	0	1.68485
72.9003	82	148	0	1.68485
73.0014	82	147	1.2	1.68605
73.1026	82	148	1.2	1.68725
73.2037	82	148	0	1.68725
73.3048	83	146	2.68328	1.68993
73.4059	83	145	1.2	1.69113
73.507	83	145	0	1.69113
73.6081	83	142	3.6	1.69473
73.7092	85	140	3.39411	1.69813
73.8103	85	140	0	1.69813
73.9114	85	141	1.2	1.69933
74.0125	85	142	1.2	1.70053
74.1137	84	143	1.69706	1.70222
74.2148	84	145	2.4	1.70462
74.3159	84	148	3.6	1.70822
74.417	84	150	2.4	1.71062
74.5181	84	152	2.4	1.71302
74.6192	84	152	0	1.71302
74.7203	84	153	1.2	1.71422
74.8214	84	155	2.4	1.71662
74.9225	84	155	0	1.71662
75.0236	83	157	2.68328	1.71931
75.1248	83	158	1.2	1.72051
75.2259	83	158	0	1.72051
75.327	83	158	0	1.72051
75.4281	83	158	0	1.72051
75.5292	83	157	1.2	1.72171
75.6303	84	156	1.69706	1.7234
75.7314	84	155	1.2	1.7246
75.8325	84	155	0	1.7246
75.9336	84	155	0	1.7246
76.0347	86	152	4.32666	1.72893
76.1359	89	149	5.09117	1.73402
76.237	89	149	0	1.73402
76.3381	89	150	1.2	1.73522
76.4392	89	152	2.4	1.73762
76.5403	87	152	2.4	1.74002
76.6414	87	151	1.2	1.74122
76.7425	87	151	0	1.74122
76.8436	86	152	1.69706	1.74292
76.9447	86	153	1.2	1.74412
77.0458	86	154	1.2	1.74532
77.147	86	154	0	1.74532
77.2481	86	155	1.2	1.74652
77.3492	86	154	1.2	1.74772
77.4503	86	153	1.2	1.74892
77.5514	86	153	0	1.74892
77.6525	86	154	1.2	1.75012
77.7536	85	154	1.2	1.75132
77.8547	86	154	1.2	1.75252
77.9558	86	154	0	1.75252
78.0569	86	153	1.2	1.75372
78.1581	86	153	0	1.75372
78.2592	86	154	1.2	1.75492
78.3603	85	155	1.69706	1.75661
78.4614	85	156	1.2	1.75781
78.5625	85	156	0	1.75781
78.6636	85	156	0	1.75781
78.7647	86	155	1.69706	1.75951
78.8658	88	153	3.39411	1.76291
78.9669	87	152	1.69706	1.7646
79.068	84	155	5.09117	1.76969
79.1692	82	172	20.5407	1.79023
79.2703	81	178	7.29932	1.79753
79.3714	81	181	3.6	1.80113
79.4725	84	183	4.32666	1.80546
79.5736	83	186	3.79473	1.80926
79.6747	82	186	1.2	1.81046
79.7758	83	185	1.69706	1.81215
79.8769	83	185	0	1.81215
79.978	82	185	1.2	1.81335
80.0791	83	183	2.68328	1.81604
80.1803	85	185	3.39411	1.81943
80.2814	87	189	5.36656	1.8248
80.3825	87	192	3.6	1.8284
80.4836	86	193	1.69706	1.83009
80.5847	85	191	2.68328	1.83278
80.6858	84	190	1.69706	1.83447
80.7869	84	191	1.2	1.83567
80.888	82	190	2.68328	1.83836
80.9891	80	188	3.39411	1.84175
81.0902	80	187	1.2	1.84295
81.1914	80	190	3.6	1.84655
81.2925	80	192	2.4	1.84895
81.3936	81	192	1.2	1.85015
81.4947	82	190	2.68328	1.85283
81.5958	83	189	1.69706	1.85453
81.6969	83	188	1.2	1.85573
81.798	83	187	1.2	1.85693
81.8991	84	187	1.2	1.85813
82.0002	86	186	2.68328	1.86081
82.1014	86	184	2.4	1.86321
82.2025	87	183	1.69706	1.86491
82.3036	87	184	1.2	1.86611
82.4047	87	184	0	1.86611
82.5058	88	184	1.2	1.86731
82.6069	89	184	1.2	1.86851
82.708	88	184	1.2	1.86971
82.8091	90	185	2.68328	1.8724
82.9102	90	184	1.2	1.8736
83.0113	89	185	1.69706	1.87529
83.1125	88	185	1.2	1.87649
83.2136	88	185	0	1.87649
83.3147	88	185	0	1.87649
83.4158	88	185	0	1.87649
83.5169	88	185	0	1.87649
83.618	88	185	0	1.87649
83.7191	88	185	0	1.87649
83.8202	88	186	1.2	1.87769
83.9213	89	186	1.2	1.87889
84.0224	90	186	1.2	1.88009
84.1236	89	185	1.69706	1.88179
84.2247	89	185	0	1.88179
84.3258	88	185	1.2	1.88299
84.4269	88	186	1.2	1.88419
84.528	88	185	1.2	1.88539
84.6291	86	185	2.4	1.88779
84.7302	85	185	1.2	1.88899
84.8313	86	185	1.2	1.89019
84.9324	86	184	1.2	1.89139
85.0335	86	185	1.2	1.89259
85.1347	86	186	1.2	1.89379
85.2358	85	186	1.2	1.89499
85.3369	85	185	1.2	1.89619
85.438	85	184	1.2	1.89739
85.5391	86	184	1.2	1.89859
85.6402	85	183	1.69706	1.90029
85.7413	86	184	1.69706	1.90198
85.8424	87	184	1.2	1.90318
85.9435	86	185	1.69706	1.90488
86.0446	87	185	1.2	1.90608
86.1458	88	186	1.69706	1.90778
86.2469	88	187	1.2	1.90898
86.348	90	189	3.39411	1.91237
86.4491	90	190	1.2	1.91357
86.5502	89	191	1.69706	1.91527
86.6513	89	191	0	1.91527
86.7524	88	191	1.2	1.91647
86.8535	88	192	1.2	1.91767
86.9546	89	195	3.79473	1.92146
87.0557	90	197	2.68328	1.92415
87.1569	92	199	3.39411	1.92754
87.258	94	201	3.39411	1.93094
87.3591	97	204	5.09117	1.93603
87.4602	100	208	6	1.94203
87.5613	101	212	4.94773	1.94697
87.6624	102	215	3.79473	1.95077
87.7635	103	215	1.2	1.95197
87.8646	102	214	1.69706	1.95367
87.9657	102	212	2.4	1.95607
88.0668	103	211	1.69706	1.95776
88.168	104	211	1.2	1.95896
88.2691	105	213	2.68328	1.96165
88.3702	106	214	1.69706	1.96334
88.4713	107	213	1.69706	1.96504
88.5724	107	213	0	1.96504
88.6735	108	214	1.69706	1.96674
88.7746	109	215	1.69706	1.96843
88.8757	109	215	0	1.96843
88.9768	109	215	0	1.96843
89.0779	109	215	0	1.96843
89.1791	110	215	1.2	1.96963
89.2802	111	215	1.2	1.97083
89.3813	115	217	5.36656	1.9762
89.4824	119	220	6	1.9822
89.5835	122	226	8.04984	1.99025
89.6846	127	231	8.48528	1.99874
89.7857	133	232	7.29932	2.00604
89.8868	139	234	7.58947	2.01362
89.9879	146	237	9.13893	2.02276
90.089	150	243	8.65332	2.03142
90.1902	151	245	2.68328	2.0341
90.2913	151	242	3.6	2.0377
90.3924	154	241	3.79473	2.0415
90.4935	157	242	3.79473	2.04529
90.5946	162	244	6.4622	2.05175
90.6957	165	246	4.32666	2.05608
90.7968	163	246	2.4	2.05848
90.8979	158	245	6.11882	2.0646
90.999	152	245	7.2	2.0718
91.1001	151	250	6.11882	2.07792
91.2013	153	256	7.58947	2.08551
91.3024	154	260	4.94773	2.09045
91.4035	156	265	6.4622	2.09692
91.5046	157	268	3.79473	2.10071
91.6057	158	271	3.79473	2.10451
91.7068	156	271	2.4	2.10691
91.8079	155	271	1.2	2.10811
91.909	155	270	1.2	2.10931
92.0101	156	269	1.69706	2.111
92.1112	156	268	1.2	2.1122
92.2124	157	266	2.68328	2.11489
92.3135	157	265	1.2	2.11609
92.4146	158	265	1.2	2.11729
92.5157	159	265	1.2	2.11849
92.6168	158	265	1.2	2.11969
92.7179	157	265	1.2	2.12089
92.819	158	264	1.69706	2.12258
92.9201	159	262	2.68328	2.12527
93.0212	159	260	2.4	2.12767
93.1223	162	262	4.32666	2.13199
93.2235	168	267	9.3723	2.14136
93.3246	177	274	13.6821	2.15505
93.4257	188	279	14.4997	2.16955
93.5268	191	283	6	2.17555
93.6279	193	284	2.68328	2.17823
93.729	193	283	1.2	2.17943
93.8301	193	282	1.2	2.18063
93.9312	193	281	1.2	2.18183
94.0323	194	281	1.2	2.18303
94.1334	194	281	0	2.18303
94.2346	194	281	0	2.18303
94.3357	194	281	0	2.18303
94.4368	194	281	0	2.18303
94.5379	194	280	1.2	2.18423
94.639	194	280	0	2.18423
94.7401	193	280	1.2	2.18543
94.8412	193	280	0	2.18543
94.9423	193	279	1.2	2.18663
95.0434	193	280	1.2	2.18783
95.1445	192	280	1.2	2.18903
95.2457	193	280	1.2	2.19023
95.3468	193	280	0	2.19023
95.4479	193	279	1.2	2.19143
95.549	193	278	1.2	2.19263
95.6501	192	277	1.69706	2.19433
95.7512	193	278	1.69706	2.19602
95.8523	193	278	0	2.19602
95.9534	192	278	1.2	2.19722
96.0545	192	277	1.2	2.19842
96.1556	194	278	2.68328	2.20111
96.2568	196	279	2.68328	2.20379
96.3579	197	277	2.68328	2.20647
96.459	197	276	1.2	2.20767
96.5601	198	276	1.2	2.20887
96.6612	198	276	0	2.20887
96.7623	199	277	1.69706	2.21057
96.8634	199	278	1.2	2.21177
96.9645	199	278	0	2.21177
97.0656	199	278	0	2.21177
97.1667	197	279	2.68328	2.21445
97.2679	198	279	1.2	2.21565
97.369	198	279	0	2.21565
97.4701	197	278	1.69706	2.21735
97.5712	197	278	0	2.21735
97.6723	197	278	0	2.21735
97.7734	197	278	0	2.21735
97.8745	197	278	0	2.21735
97.9756	196	279	1.69706	2.21905
98.0767	196	279	0	2.21905
98.1778	196	279	0	2.21905
98.279	196	279	0	2.21905
98.3801	196	279	0	2.21905
98.4812	196	279	0	2.21905
98.5823	196	279	0	2.21905
98.6834	196	279	0	2.21905
98.7845	195	279	1.2	2.22025
98.8856	195	279	0	2.22025
98.9867	195	279	0	2.22025
99.0878	197	281	3.39411	2.22364
99.1889	197	281	0	2.22364
99.2901	197	281	0	2.22364
99.3912	197	281	0	2.22364
99.4923	197	281	0	2.22364
99.5934	194	279	4.32666	2.22797
99.6945	193	279	1.2	2.22917
99.7956	193	279	0	2.22917
99.8967	193	278	1.2	2.23037
99.9978	193	278	0	2.23037
100.099	193	277	1.2	2.23157
100.2	192	277	1.2	2.23277
100.301	192	277	0	2.23277
100.402	192	278	1.2	2.23397
100.503	189	278	3.6	2.23757
100.604	188	277	1.69706	2.23927
100.706	189	278	1.69706	2.24096
100.807	189	278	0	2.24096
100.908	188	277	1.69706	2.24266
101.009	186	276	2.68328	2.24534
101.11	184	273	4.32666	2.24967
101.211	185	274	1.69706	2.25137
101.312	183	276	3.39411	2.25476
101.413	182	274	2.68328	2.25744
101.514	182	273	1.2	2.25864
101.616	181	274	1.69706	2.26034
101.717	181	273	1.2	2.26154
101.818	181	273	0	2.26154
101.919	184	272	3.79473	2.26534
102.02	187	273	3.79473	2.26913
102.121	188	274	1.69706	2.27083
102.222	189	278	4.94773	2.27578
102.323	189	279	1.2	2.27698
102.424	189	280	1.2	2.27818
102.526	189	280	0	2.27818
102.627	189	281	1.2	2.27938
102.728	189	281	0	2.27938
102.829	190	282	1.69706	2.28107
102.93	192	284	3.39411	2.28447
103.031	193	288	4.94773	2.28941
103.132	195	291	4.32666	2.29374
103.233	195	291	0	2.29374
103.334	195	290	1.2	2.29494
103.436	195	289	1.2	2.29614
103.537	193	286	4.32666	2.30047
103.638	193	286	0	2.30047
103.739	194	286	1.2	2.30167
103.84	195	286	1.2	2.30287
103.941	195	287	1.2	2.30407
104.042	195	287	0	2.30407
104.143	195	288	1.2	2.30527
104.244	194	288	1.2	2.30647
104.346	193	288	1.2	2.30767
104.447	192	288	1.2	2.30887
104.548	192	287	1.2	2.31007
104.649	192	285	2.4	2.31247
104.75	192	283	2.4	2.31487
104.851	191	280	3.79473	2.31866
104.952	191	278	2.4	2.32106
105.053	190	277	1.69706	2.32276
105.154	190	276	1.2	2.32396
105.256	189	275	1.69706	2.32566
105.357	188	274	1.69706	2.32735
105.458	189	273	1.69706	2.32905
105.559	190	273	1.2	2.33025
105.66	190	273	0	2.33025
105.761	190	273	0	2.33025
105.862	188	273	2.4	2.33265
105.963	189	273	1.2	2.33385
106.064	190	274	1.69706	2.33555
106.166	191	274	1.2	2.33675
106.267	191	275	1.2	2.33795
106.368	191	275	0	2.33795
106.469	191	276	1.2	2.33915
106.57	191	277	1.2	2.34035
106.671	192	277	1.2	2.34155
106.772	191	277	1.2	2.34275
106.873	190	277	1.2	2.34395
106.974	190	277	0	2.34395
107.076	191	278	1.69706	2.34565
107.177	190	278	1.2	2.34685
107.278	190	278	0	2.34685
107.379	190	277	1.2	2.34805
107.48	192	277	2.4	2.35045
107.581	192	277	0	2.35045
107.682	192	277	0	2.35045
107.783	192	277	0	2.35045
107.884	191	277	1.2	2.35165
107.986	191	277	0	2.35165
108.087	191	277	0	2.35165
108.188	191	277	0	2.35165
108.289	191	279	2.4	2.35405
108.39	193	281	3.39411	2.35744
108.491	195	285	5.36656	2.36281
108.592	196	286	1.69706	2.3645
108.693	196	284	2.4	2.3669
108.794	196	284	0	2.3669
108.896	196	284	0	2.3669
108.997	196	284	0	2.3669
109.098	196	283	1.2	2.3681
109.199	196	283	0	2.3681
109.3	196	283	0	2.3681
109.401	194	281	3.39411	2.3715
109.502	192	278	4.32666	2.37582
109.603	192	278	0	2.37582
109.704	191	278	1.2	2.37702
109.806	192	278	1.2	2.37822
109.907	191	278	1.2	2.37942
110.008	190	277	1.69706	2.38112
110.109	190	276	1.2	2.38232
110.21	191	277	1.69706	2.38402
110.311	192	278	1.69706	2.38571
110.412	192	278	0	2.38571
110.513	191	277	1.69706	2.38741
110.614	192	278	1.69706	2.38911
110.715	189	277	3.79473	2.3929
110.817	189	278	1.2	2.3941
110.918	188	278	1.2	2.3953
111.019	187	276	2.68328	2.39799
111.12	187	275	1.2	2.39919
111.221	187	275	0	2.39919
111.322	187	278	3.6	2.40279
111.423	185	283	6.4622	2.40925
111.524	182	289	8.04984	2.4173
111.625	177	295	9.3723	2.42667
111.727	169	303	13.5765	2.44025
111.828	164	311	11.3208	2.45157
111.929	158	318	11.0635	2.46263
112.03	151	327	13.6821	2.47631
112.131	145	336	12.98	2.48929
112.232	142	342	8.04984	2.49734
112.333	141	346	4.94773	2.50229
112.434	141	347	1.2	2.50349
112.535	139	348	2.68328	2.50617
112.637	137	348	2.4	2.50857
112.738	129	350	9.89545	2.51847
112.839	122	353	9.13893	2.52761
112.94	120	355	3.39411	2.531
113.041	116	356	4.94773	2.53595
113.142	109	357	8.48528	2.54444
113.243	105	358	4.94773	2.54938
113.344	105	356	2.4	2.55178
113.445	106	355	1.69706	2.55348
113.547	106	355	0	2.55348
113.648	105	355	1.2	2.55468
113.749	105	355	0	2.55468
113.85	104	355	1.2	2.55588
113.951	103	355	1.2	2.55708
114.052	100	355	3.6	2.56068
114.153	95	354	6.11882	2.5668
114.254	94	354	1.2	2.568
114.355	94	355	1.2	2.5692
114.457	94	355	0	2.5692
114.558	93	355	1.2	2.5704
114.659	94	355	1.2	2.5716
114.76	94	355	0	2.5716
114.861	94	355	0	2.5716
114.962	93	354	1.69706	2.5733
115.063	93	353	1.2	2.5745
115.164	93	352	1.2	2.5757
115.265	91	351	2.68328	2.57838
115.367	88	349	4.32666	2.58271
115.468	87	347	2.68328	2.58539
115.569	85	341	7.58947	2.59298
115.67	83	342	2.68328	2.59566
115.771	83	340	2.4	2.59806
115.872	83	340	0	2.59806
115.973	83	340	0	2.59806
116.074	85	341	2.68328	2.60075
116.175	87	342	2.68328	2.60343
116.277	88	341	1.69706	2.60513
116.378	89	341	1.2	2.60633
116.479	90	338	3.79473	2.61012
116.58	91	337	1.69706	2.61182
116.681	92	336	1.69706	2.61352
116.782	91	336	1.2	2.61472
116.883	92	335	1.69706	2.61641
116.984	94	332	4.32666	2.62074
117.085	96	329	4.32666	2.62507
117.187	97	328	1.69706	2.62676
117.288	97	326	2.4	2.62916
117.389	99	323	4.32666	2.63349
117.49	100	322	1.69706	2.63519
117.591	100	323	1.2	2.63639
117.692	101	322	1.69706	2.63808
117.793	102	323	1.69706	2.63978
117.894	106	322	4.94773	2.64473
117.995	109	319	5.09117	2.64982
118.097	110	318	1.69706	2.65152
118.198	111	316	2.68328	2.6542
118.299	111	311	6	2.6602
118.4	114	308	5.09117	2.66529
118.501	115	308	1.2	2.66649
118.602	117	309	2.68328	2.66917
118.703	116	310	1.69706	2.67087
118.804	115	310	1.2	2.67207
118.905	115	310	0	2.67207
119.007	115	310	0	2.67207
119.108	114	310	1.2	2.67327
119.209	115	310	1.2	2.67447
119.31	114	311	1.69706	2.67617
119.411	112	312	2.68328	2.67885
119.512	113	312	1.2	2.68005
119.613	114	312	1.2	2.68125
119.714	116	311	2.68328	2.68394
119.815	118	310	2.68328	2.68662
119.917	117	310	1.2	2.68782
120.018	118	310	1.2	2.68902
120.119	118	309	1.2	2.69022
120.22	118	309	0	2.69022
120.321	118	308	1.2	2.69142
120.422	117	309	1.69706	2.69312
120.523	117	309	0	2.69312
120.624	117	309	0	2.69312
120.725	117	309	0	2.69312
120.826	117	308	1.2	2.69432
120.928	116	309	1.69706	2.69601
121.029	116	309	0	2.69601
121.13	116	309	0	2.69601
121.231	116	309	0	2.69601
121.332	117	309	1.2	2.69721
121.433	118	310	1.69706	2.69891
121.534	119	310	1.2	2.70011
121.635	120	310	1.2	2.70131
121.736	121	310	1.2	2.70251
121.838	120	309	1.69706	2.70421
121.939	120	309	0	2.70421
122.04	120	309	0	2.70421
122.141	121	309	1.2	2.70541
122.242	121	309	0	2.70541
122.343	121	309	0	2.70541
122.444	122	309	1.2	2.70661
122.545	122	309	0	2.70661
122.646	121	309	1.2	2.70781
122.748	121	309	0	2.70781
122.849	121	309	0	2.70781
122.95	120	309	1.2	2.70901
123.051	119	309	1.2	2.71021
123.152	119	309	0	2.71021
123.253	119	309	0	2.71021
123.354	119	309	0	2.71021
123.455	118	310	1.69706	2.7119
123.556	119	309	1.69706	2.7136
123.658	118	310	1.69706	2.7153
123.759	117	310	1.2	2.7165
123.86	116	310	1.2	2.7177
123.961	117	310	1.2	2.7189
124.062	116	310	1.2	2.7201
124.163	115	310	1.2	2.7213
124.264	117	309	2.68328	2.72398
124.365	120	309	3.6	2.72758
124.466	121	308	1.69706	2.72928
124.568	123	307	2.68328	2.73196
124.669	124	307	1.2	2.73316
124.77	124	306	1.2	2.73436
124.871	124	306	0	2.73436
124.972	122	307	2.68328	2.73704
125.073	120	309	3.39411	2.74044
125.174	121	309	1.2	2.74164
125.275	122	309	1.2	2.74284
125.376	123	309	1.2	2.74404
125.478	123	309	0	2.74404
125.579	122	310	1.69706	2.74574
125.68	122	309	1.2	2.74694
125.781	123	309	1.2	2.74814
125.882	123	309	0	2.74814
125.983	122	309	1.2	2.74934
126.084	121	309	1.2	2.75054
126.185	122	309	1.2	2.75174
126.286	120	310	2.68328	2.75442
126.388	120	311	1.2	2.75562
126.489	122	311	2.4	2.75802
126.59	122	310	1.2	2.75922
126.691	120	310	2.4	2.76162
126.792	121	309	1.69706	2.76332
126.893	122	309	1.2	2.76452
126.994	123	309	1.2	2.76572
127.095	123	308	1.2	2.76692
127.196	123	309	1.2	2.76812
127.298	123	309	0	2.76812
127.399	122	309	1.2	2.76932
127.5	123	309	1.2	2.77052
127.601	123	309	0	2.77052
127.702	126	309	3.6	2.77412
127.803	128	308	2.68328	2.7768
127.904	125	307	3.79473	2.78059
128.005	123	307	2.4	2.78299
128.106	121	307	2.4	2.78539
128.208	119	307	2.4	2.78779
128.309	117	308	2.68328	2.79048
128.41	114	310	4.32666	2.7948
128.511	107	311	8.48528	2.80329
128.612	104	310	3.79473	2.80708
128.713	105	311	1.69706	2.80878
128.814	104	311	1.2	2.80998
128.915	103	310	1.69706	2.81168
129.016	102	309	1.69706	2.81338
129.118	103	309	1.2	2.81458
129.219	103	310	1.2	2.81578
129.32	105	310	2.4	2.81818
129.421	106	310	1.2	2.81938
129.522	107	311	1.69706	2.82107
129.623	107	310	1.2	2.82227
129.724	106	310	1.2	2.82347
129.825	106	311	1.2	2.82467
129.926	106	311	0	2.82467
130.028	106	310	1.2	2.82587
130.129	106	310	0	2.82587
130.23	106	310	0	2.82587
130.331	106	310	0	2.82587
130.432	106	310	0	2.82587
130.533	106	310	0	2.82587
130.634	106	310	0	2.82587
130.735	105	311	1.69706	2.82757
130.836	105	311	0	2.82757
130.937	106	310	1.69706	2.82927
131.039	106	310	0	2.82927
131.14	105	310	1.2	2.83047
131.241	105	310	0	2.83047
131.342	104	310	1.2	2.83167
131.443	103	311	1.69706	2.83336
131.544	103	313	2.4	2.83576
131.645	102	313	1.2	2.83696
131.746	101	310	3.79473	2.84076
131.847	99	306	5.36656	2.84612
131.949	97	300	7.58947	2.85371
132.05	93	292	10.7331	2.86445
132.151	90	286	8.04984	2.8725
132.252	88	277	11.0635	2.88356
132.353	87	273	4.94773	2.88851
132.454	84	272	3.79473	2.8923
132.555	83	271	1.69706	2.894
132.656	82	267	4.94773	2.89895
132.757	81	263	4.94773	2.9039
132.859	80	256	8.48528	2.91238
132.96	80	251	6	2.91838
133.061	82	248	4.32666	2.92271
133.162	83	248	1.2	2.92391
133.263	82	247	1.69706	2.9256
133.364	82	247	0	2.9256
133.465	82	247	0	2.9256
133.566	83	246	1.69706	2.9273
133.667	84	242	4.94773	2.93225
133.769	85	236	7.29932	2.93955
133.87	85	234	2.4	2.94195
133.971	85	234	0	2.94195
134.072	84	231	3.79473	2.94574
134.173	87	224	9.13893	2.95488
134.274	91	220	6.78823	2.96167
134.375	91	217	3.6	2.96527
134.476	89	218	2.68328	2.96795
134.577	88	220	2.68328	2.97064
134.679	87	221	1.69706	2.97233
134.78	87	222	1.2	2.97353
134.881	87	224	2.4	2.97593
134.982	88	223	1.69706	2.97763
135.083	88	222	1.2	2.97883
135.184	88	222	0	2.97883
135.285	88	222	0	2.97883
135.386	89	222	1.2	2.98003
135.487	89	220	2.4	2.98243
135.589	89	219	1.2	2.98363
135.69	89	219	0	2.98363
135.791	89	220	1.2	2.98483
135.892	90	220	1.2	2.98603
135.993	90	220	0	2.98603
136.094	90	219	1.2	2.98723
136.195	90	220	1.2	2.98843
136.296	90	220	0	2.98843
136.397	91	220	1.2	2.98963
136.499	91	220	0	2.98963
136.6	92	220	1.2	2.99083
136.701	91	220	1.2	2.99203
136.802	90	222	2.68328	2.99471
136.903	90	224	2.4	2.99711
137.004	91	224	1.2	2.99831
137.105	93	224	2.4	3.00071
137.206	94	224	1.2	3.00191
137.307	94	224	0	3.00191
137.409	94	224	0	3.00191
137.51	94	224	0	3.00191
137.611	94	224	0	3.00191
137.712	95	224	1.2	3.00311
137.813	98	224	3.6	3.00671
137.914	98	224	0	3.00671
138.015	97	224	1.2	3.00791
138.116	97	224	0	3.00791
138.217	97	224	0	3.00791
138.319	97	224	0	3.00791
138.42	97	224	0	3.00791
138.521	97	224	0	3.00791
138.622	97	224	0	3.00791
138.723	98	224	1.2	3.00911
138.824	97	224	1.2	3.01031
138.925	97	225	1.2	3.01151
139.026	98	226	1.69706	3.01321
139.127	101	225	3.79473	3.01701
139.229	103	225	2.4	3.01941
139.33	104	226	1.69706	3.0211
139.431	103	226	1.2	3.0223
139.532	102	226	1.2	3.0235
139.633	102	227	1.2	3.0247
139.734	102	227	0	3.0247
139.835	101	227	1.2	3.0259
139.936	100	226	1.69706	3.0276
140.037	100	226	0	3.0276
140.139	100	225	1.2	3.0288
140.24	101	225	1.2	3.03
140.341	101	225	0	3.03
140.442	100	225	1.2	3.0312
140.543	101	226	1.69706	3.0329
140.644	100	226	1.2	3.0341
140.745	99	225	1.69706	3.03579
140.846	99	225	0	3.03579
140.947	99	225	0	3.03579
141.049	97	225	2.4	3.03819
141.15	91	224	7.29932	3.04549
141.251	90	224	1.2	3.04669
141.352	87	221	5.09117	3.05179
141.453	86	218	3.79473	3.05558
141.554	86	213	6	3.06158
141.655	86	211	2.4	3.06398
141.756	87	208	3.79473	3.06777
141.857	87	207	1.2	3.06897
141.958	88	207	1.2	3.07017
142.06	88	208	1.2	3.07137
142.161	88	207	1.2	3.07257
142.262	87	207	1.2	3.07377
142.363	87	207	0	3.07377
142.464	87	207	0	3.07377
142.565	87	208	1.2	3.07497
142.666	86	210	2.68328	3.07766
142.767	86	210	0	3.07766
142.868	86	210	0	3.07766
142.97	86	210	0	3.07766
143.071	86	210	0	3.07766
143.172	86	211	1.2	3.07886
143.273	86	211	0	3.07886
143.374	86	211	0	3.07886
143.475	86	210	1.2	3.08006
143.576	86	210	0	3.08006
143.677	86	210	0	3.08006
143.778	87	209	1.69706	3.08175
143.88	88	206	3.79473	3.08555
143.981	91	201	6.99714	3.09255
144.082	93	195	7.58947	3.10014
144.183	94	193	2.68328	3.10282
144.284	94	194	1.2	3.10402
144.385	94	195	1.2	3.10522
144.486	94	196	1.2	3.10642
144.587	95	198	2.68328	3.1091
144.688	97	198	2.4	3.1115
144.79	98	197	1.69706	3.1132
144.891	99	200	3.79473	3.11699
144.992	101	200	2.4	3.11939
145.093	100	201	1.69706	3.12109
145.194	99	201	1.2	3.12229
145.295	102	202	3.79473	3.12609
145.396	105	202	3.6	3.12969
145.497	109	202	4.8	3.13449
145.598	114	201	6.11882	3.14061
145.7	118	201	4.8	3.14541
145.801	121	200	3.79473	3.1492
145.902	123	200	2.4	3.1516
146.003	122	202	2.68328	3.15428
146.104	121	203	1.69706	3.15598
146.205	121	203	0	3.15598
146.306	122	204	1.69706	3.15768
146.407	122	203	1.2	3.15888
146.508	124	203	2.4	3.16128
146.61	128	204	4.94773	3.16623
146.711	132	204	4.8	3.17103
146.812	134	205	2.68328	3.17371
146.913	134	205	0	3.17371
147.014	133	205	1.2	3.17491
147.115	132	205	1.2	3.17611
147.216	132	205	0	3.17611
147.317	133	205	1.2	3.17731
147.418	134	205	1.2	3.17851
147.52	135	205	1.2	3.17971
147.621	135	205	0	3.17971
147.722	134	206	1.69706	3.18141
147.823	134	206	0	3.18141
147.924	134	206	0	3.18141
148.025	135	207	1.69706	3.1831
148.126	137	210	4.32666	3.18743
148.227	140	212	4.32666	3.19176
148.328	142	212	2.4	3.19416
148.43	145	216	6	3.20016
148.531	149	223	9.67471	3.20983
148.632	152	227	6	3.21583
148.733	156	226	4.94773	3.22078
148.834	156	225	1.2	3.22198
148.935	157	225	1.2	3.22318
149.036	157	226	1.2	3.22438
149.137	157	226	0	3.22438
149.238	158	227	1.69706	3.22608
149.34	159	228	1.69706	3.22777
149.441	159	227	1.2	3.22897
149.542	159	227	0	3.22897
149.643	159	227	0	3.22897
149.744	159	227	0	3.22897
149.845	159	227	0	3.22897
149.946	159	228	1.2	3.23017
150.047	160	228	1.2	3.23137
150.148	160	228	0	3.23137
150.25	160	228	0	3.23137
150.351	160	228	0	3.23137
150.452	160	228	0	3.23137
150.553	160	228	0	3.23137
150.654	160	229	1.2	3.23257
150.755	161	230	1.69706	3.23427
150.856	161	232	2.4	3.23667
150.957	159	233	2.68328	3.23935
151.058	160	235	2.68328	3.24204
151.16	162	238	4.32666	3.24636
151.261	163	241	3.79473	3.25016
151.362	163	241	0	3.25016
151.463	162	239	2.68328	3.25284
151.564	161	237	2.68328	3.25552
151.665	161	238	1.2	3.25672
151.766	160	236	2.68328	3.25941
151.867	159	236	1.2	3.26061
151.968	160	238	2.68328	3.26329
152.069	162	235	4.32666	3.26762
152.171	162	233	2.4	3.27002
152.272	161	232	1.69706	3.27171
152.373	161	231	1.2	3.27291
152.474	160	231	1.2	3.27411
152.575	160	231	0	3.27411
152.676	159	231	1.2	3.27531
152.777	158	230	1.69706	3.27701
152.878	158	228	2.4	3.27941
152.979	160	226	3.39411	3.28281
153.081	160	223	3.6	3.28641
153.182	161	223	1.2	3.28761
153.283	161	222	1.2	3.28881
153.384	161	223	1.2	3.29001
153.485	159	222	2.68328	3.29269
153.586	160	223	1.69706	3.29439
153.687	159	223	1.2	3.29559
153.788	160	223	1.2	3.29679
153.889	163	224	3.79473	3.30058
153.991	167	226	5.36656	3.30595
154.092	167	227	1.2	3.30715
154.193	168	227	1.2	3.30835
154.294	167	227	1.2	3.30955
154.395	167	227	0	3.30955
154.496	167	227	0	3.30955
154.597	166	227	1.2	3.31075
154.698	166	227	0	3.31075
154.799	166	227	0	3.31075
154.901	166	227	0	3.31075
155.002	166	227	0	3.31075
155.103	167	227	1.2	3.31195
155.204	167	227	0	3.31195
155.305	167	227	0	3.31195
155.406	167	227	0	3.31195
155.507	167	226	1.2	3.31315
155.608	166	225	1.69706	3.31484
155.709	167	225	1.2	3.31604
155.811	167	225	0	3.31604
155.912	167	225	0	3.31604
156.013	166	225	1.2	3.31724
156.114	166	224	1.2	3.31844
156.215	167	223	1.69706	3.32014
156.316	167	222	1.2	3.32134
156.417	166	222	1.2	3.32254
156.518	166	222	0	3.32254
156.619	167	223	1.69706	3.32424
156.721	168	222	1.69706	3.32594
156.822	167	222	1.2	3.32714
156.923	168	222	1.2	3.32834
157.024	168	223	1.2	3.32954
157.125	169	222	1.69706	3.33123
157.226	170	221	1.69706	3.33293
157.327	170	220	1.2	3.33413
157.428	170	219	1.2	3.33533
157.529	170	220	1.2	3.33653
157.631	170	219	1.2	3.33773
157.732	169	220	1.69706	3.33943
157.833	169	220	0	3.33943
157.934	171	221	2.68328	3.34211
158.035	172	221	1.2	3.34331
158.136	172	221	0	3.34331
158.237	173	221	1.2	3.34451
158.338	174	220	1.69706	3.34621
158.439	176	220	2.4	3.34861
158.541	179	221	3.79473	3.3524
158.642	180	221	1.2	3.3536
158.743	178	221	2.4	3.356
158.844	174	222	4.94773	3.36095
158.945	169	223	6.11882	3.36707
159.046	163	225	7.58947	3.37466
159.147	162	226	1.69706	3.37635
159.248	162	229	3.6	3.37995
159.349	162	232	3.6	3.38355
159.451	162	230	2.4	3.38595
159.552	161	228	2.68328	3.38864
159.653	162	227	1.69706	3.39033
159.754	163	227	1.2	3.39153
159.855	163	227	0	3.39153
159.956	164	228	1.69706	3.39323
160.057	164	230	2.4	3.39563
160.158	164	232	2.4	3.39803
160.259	164	235	3.6	3.40163
160.361	163	239	4.94773	3.40658
160.462	163	241	2.4	3.40898
160.563	164	238	3.79473	3.41277
160.664	164	239	1.2	3.41397
160.765	164	242	3.6	3.41757
160.866	164	243	1.2	3.41877
160.967	164	242	1.2	3.41997
161.068	165	242	1.2	3.42117
161.169	165	242	0	3.42117
161.271	165	243	1.2	3.42237
161.372	165	244	1.2	3.42357
161.473	165	244	0	3.42357
161.574	165	244	0	3.42357
161.675	165	244	0	3.42357
161.776	165	245	1.2	3.42477
161.877	165	247	2.4	3.42717
161.978	166	252	6.11882	3.43329
162.079	166	257	6	3.43929
162.18	164	263	7.58947	3.44688
162.282	162	267	5.36656	3.45225
162.383	162	268	1.2	3.45345
162.484	164	273	6.4622	3.45991
162.585	164	275	2.4	3.46231
162.686	164	275	0	3.46231
162.787	163	274	1.69706	3.46401
162.888	163	272	2.4	3.46641
162.989	162	271	1.69706	3.46811
163.09	160	271	2.4	3.47051
163.192	159	272	1.69706	3.4722
163.293	157	273	2.68328	3.47489
163.394	156	272	1.69706	3.47658
163.495	156	270	2.4	3.47898
163.596	158	269	2.68328	3.48167
163.697	159	267	2.68328	3.48435
163.798	160	265	2.68328	3.48703
163.899	160	265	0	3.48703
164	163	268	5.09117	3.49212
164.102	165	270	3.39411	3.49552
164.203	167	274	5.36656	3.50088
164.304	170	281	9.13893	3.51002
164.405	171	284	3.79473	3.51382
164.506	174	288	6	3.51982
164.607	176	296	9.89545	3.52971
164.708	178	305	11.0635	3.54078
164.809	182	308	6	3.54678
164.91	188	316	12	3.55878
165.012	192	324	10.7331	3.56951
165.113	195	327	5.09117	3.5746
165.214	195	328	1.2	3.5758
165.315	195	330	2.4	3.5782
165.416	193	331	2.68328	3.58088
165.517	193	329	2.4	3.58328
165.618	195	330	2.68328	3.58597
165.719	196	332	2.68328	3.58865
165.82	197	335	3.79473	3.59245
165.922	199	339	5.36656	3.59781
166.023	201	343	5.36656	3.60318
166.124	202	342	1.69706	3.60488
166.225	200	340	3.39411	3.60827
166.326	199	340	1.2	3.60947
166.427	200	339	1.69706	3.61117
166.528	199	339	1.2	3.61237
166.629	200	340	1.69706	3.61406
166.73	202	341	2.68328	3.61675
166.832	204	342	2.68328	3.61943
166.933	207	343	3.79473	3.62323
167.034	208	345	2.68328	3.62591
167.135	208	347	2.4	3.62831
167.236	208	347	0	3.62831
167.337	208	347	0	3.62831
167.438	209	347	1.2	3.62951
167.539	209	347	0	3.62951
167.64	208	347	1.2	3.63071
167.742	208	347	0	3.63071
167.843	208	346	1.2	3.63191
167.944	208	346	0	3.63191
168.045	209	346	1.2	3.63311
168.146	209	346	0	3.63311
168.247	210	345	1.69706	3.63481
168.348	210	345	0	3.63481
168.449	211	345	1.2	3.63601
168.55	211	345	0	3.63601
168.652	211	346	1.2	3.63721
168.753	210	347	1.69706	3.6389
168.854	213	349	4.32666	3.64323
168.955	217	351	5.36656	3.6486
169.056	221	350	4.94773	3.65354
169.157	222	350	1.2	3.65474
169.258	222	351	1.2	3.65594
169.359	222	352	1.2	3.65714
169.46	221	352	1.2	3.65834
169.562	220	351	1.69706	3.66004
169.663	220	351	0	3.66004
169.764	221	351	1.2	3.66124
169.865	221	351	0	3.66124
169.966	219	350	2.68328	3.66392
170.067	219	350	0	3.66392
170.168	220	350	1.2	3.66512
170.269	221	351	1.69706	3.66682
170.37	221	351	0	3.66682
170.472	222	351	1.2	3.66802
170.573	223	351	1.2	3.66922
170.674	224	351	1.2	3.67042
170.775	225	352	1.69706	3.67212
170.876	227	352	2.4	3.67452
170.977	230	352	3.6	3.67812
171.078	235	354	6.4622	3.68458
171.179	238	355	3.79473	3.68838
171.28	243	356	6.11882	3.69449
171.382	246	357	3.79473	3.69829
171.483	251	358	6.11882	3.70441
171.584	255	358	4.8	3.70921
171.685	258	358	3.6	3.71281
171.786	262	357	4.94773	3.71776
171.887	265	357	3.6	3.72136
171.988	267	358	2.68328	3.72404
172.089	269	359	2.68328	3.72672
172.19	269	358	1.2	3.72792
172.292	268	358	1.2	3.72912
172.393	268	358	0	3.72912
172.494	269	358	1.2	3.73032
172.595	268	359	1.69706	3.73202
172.696	266	358	2.68328	3.7347
172.797	266	358	0	3.7347
172.898	266	357	1.2	3.7359
172.999	265	357	1.2	3.7371
173.1	265	357	0	3.7371
173.201	264	357	1.2	3.7383
173.303	265	357	1.2	3.7395
173.404	270	356	6.11882	3.74562
173.505	282	355	14.4499	3.76007
173.606	288	354	7.29932	3.76737
173.707	289	353	1.69706	3.76907
173.808	291	353	2.4	3.77147
173.909	291	353	0	3.77147
174.01	291	352	1.2	3.77267
174.111	291	352	0	3.77267
174.213	292	352	1.2	3.77387
174.314	292	352	0	3.77387
174.415	291	352	1.2	3.77507
174.516	291	352	0	3.77507
174.617	291	352	0	3.77507
174.718	291	352	0	3.77507
174.819	292	352	1.2	3.77627
174.92	290	352	2.4	3.77867
175.021	290	353	1.2	3.77987
175.123	290	354	1.2	3.78107
175.224	291	354	1.2	3.78227
175.325	292	355	1.69706	3.78396
175.426	294	355	2.4	3.78636
175.527	295	355	1.2	3.78756
175.628	296	354	1.69706	3.78926
175.729	296	355	1.2	3.79046
175.83	296	355	0	3.79046
175.931	296	355	0	3.79046
176.033	296	354	1.2	3.79166
176.134	296	353	1.2	3.79286
176.235	296	353	0	3.79286
176.336	292	350	6	3.79886
176.437	290	350	2.4	3.80126
176.538	291	353	3.79473	3.80506
176.639	294	352	3.79473	3.80885
176.74	293	352	1.2	3.81005
176.841	292	353	1.69706	3.81175
176.943	291	353	1.2	3.81295
177.044	291	356	3.6	3.81655
177.145	294	358	4.32666	3.82088
177.246	293	360	2.68328	3.82356
177.347	290	361	3.79473	3.82735
177.448	287	361	3.6	3.83095
177.549	288	361	1.2	3.83215
177.65	289	360	1.69706	3.83385
177.751	291	360	2.4	3.83625
177.853	292	360	1.2	3.83745
177.954	293	359	1.69706	3.83915
178.055	292	359	1.2	3.84035
178.156	291	360	1.69706	3.84204
178.257	291	360	0	3.84204
178.358	292	359	1.69706	3.84374
178.459	291	361	2.68328	3.84642
178.56	290	360	1.69706	3.84812
178.661	290	360	0	3.84812
178.763	290	360	0	3.84812
178.864	292	360	2.4	3.85052
178.965	290	360	2.4	3.85292
179.066	291	360	1.2	3.85412
179.167	290	360	1.2	3.85532
179.268	291	358	2.68328	3.858
179.369	291	351	8.4	3.8664
179.47	290	344	8.48528	3.87489
179.571	291	343	1.69706	3.87659
179.673	292	344	1.69706	3.87828
179.774	292	340	4.8	3.88308
179.875	295	338	4.32666	3.88741
179.976	294	342	4.94773	3.89236
180.077	292	347	6.4622	3.89882
180.178	287	353	9.3723	3.90819
180.279	286	354	1.69706	3.90989
180.38	285	353	1.69706	3.91159
180.481	286	353	1.2	3.91279
180.583	288	350	4.32666	3.91711
180.684	288	349	1.2	3.91831
180.785	282	348	7.29932	3.92561
180.886	277	346	6.4622	3.93208
180.987	276	348	2.68328	3.93476
181.088	277	347	1.69706	3.93646
181.189	277	347	0	3.93646
181.29	277	346	1.2	3.93766
181.391	277	347	1.2	3.93886
181.493	277	347	0	3.93886
181.594	277	347	0	3.93886
181.695	277	347	0	3.93886
181.796	277	347	0	3.93886
181.897	277	347	0	3.93886
181.998	277	347	0	3.93886
182.099	277	347	0	3.93886
182.2	277	347	0	3.93886
182.301	277	347	0	3.93886
182.403	276	347	1.2	3.94006
182.504	276	347	0	3.94006
182.605	276	347	0	3.94006
182.706	276	347	0	3.94006
182.807	276	347	0	3.94006
182.908	277	347	1.2	3.94126
183.009	276	347	1.2	3.94246
183.11	276	347	0	3.94246
183.211	276	347	0	3.94246
183.312	276	347	0	3.94246
183.414	277	346	1.69706	3.94415
183.515	276	346	1.2	3.94535
183.616	276	346	0	3.94535
183.717	276	347	1.2	3.94655
183.818	274	349	3.39411	3.94995
183.919	272	352	4.32666	3.95427
184.02	269	353	3.79473	3.95807
184.121	258	354	13.2544	3.97132
184.222	244	355	16.8428	3.98817
184.324	235	355	10.8	3.99897
184.425	235	356	1.2	4.00017
184.526	230	356	6	4.00617
184.627	220	358	12.2376	4.0184
184.728	210	357	12.0599	4.03046
184.829	207	357	3.6	4.03406
184.93	206	357	1.2	4.03526
185.031	205	356	1.69706	4.03696
185.132	203	356	2.4	4.03936
185.234	201	357	2.68328	4.04204
185.335	191	356	12.0599	4.0541
185.436	183	355	9.67471	4.06378
185.537	171	355	14.4	4.07818
185.638	154	356	20.4353	4.09861
185.739	142	356	14.4	4.11301
185.84	134	356	9.6	4.12261
185.941	129	356	6	4.12861
186.042	122	357	8.48528	4.1371
186.144	109	357	15.6	4.1527
186.245	103	358	7.29932	4.16
186.346	100	357	3.79473	4.16379
186.447	98	355	3.39411	4.16719
186.548	96	354	2.68328	4.16987
186.649	95	354	1.2	4.17107
186.75	94	353	1.69706	4.17277
186.851	93	352	1.69706	4.17446
186.952	90	351	3.79473	4.17826
187.054	88	349	3.39411	4.18165
187.155	87	345	4.94773	4.1866
187.256	85	341	5.36656	4.19197
187.357	84	339	2.68328	4.19465
187.458	82	338	2.68328	4.19733
187.559	82	335	3.6	4.20093
187.66	81	333	2.68328	4.20362
187.761	80	331	2.68328	4.2063
187.862	81	328	3.79473	4.2101
187.964	81	325	3.6	4.2137
188.065	81	324	1.2	4.2149
188.166	81	323	1.2	4.2161
188.267	81	323	0	4.2161
188.368	81	324	1.2	4.2173
188.469	81	323	1.2	4.2185
188.57	81	323	0	4.2185
188.671	81	322	1.2	4.2197
188.772	81	322	0	4.2197
188.874	81	317	6	4.2257
188.975	83	305	14.5986	4.24029
189.076	83	299	7.2	4.24749
189.177	84	296	3.79473	4.25129
189.278	84	297	1.2	4.25249
189.379	84	296	1.2	4.25369
189.48	84	297	1.2	4.25489
189.581	84	297	0	4.25489
189.682	84	296	1.2	4.25609
189.784	84	296	0	4.25609
189.885	84	296	0	4.25609
189.986	84	296	0	4.25609
190.087	84	296	0	4.25609
190.188	84	296	0	4.25609
190.289	84	296	0	4.25609
190.39	84	296	0	4.25609
190.491	84	296	0	4.25609
190.592	84	295	1.2	4.25729
190.694	84	295	0	4.25729
190.795	83	293	2.68328	4.25997
190.896	83	293	0	4.25997
190.997	84	293	1.2	4.26117
191.098	84	292	1.2	4.26237
191.199	84	292	0	4.26237
191.3	83	293	1.69706	4.26407
191.401	83	292	1.2	4.26527
191.502	81	287	6.4622	4.27173
191.604	81	277	12	4.28373
191.705	80	269	9.67471	4.29341
191.806	80	254	18	4.31141
191.907	81	248	7.29932	4.3187
192.008	80	241	8.48528	4.32719
192.109	79	228	15.6461	4.34284
192.21	80	223	6.11882	4.34896
192.311	81	222	1.69706	4.35065
192.412	81	222	0	4.35065
192.514	81	223	1.2	4.35185
192.615	82	222	1.69706	4.35355
192.716	81	219	3.79473	4.35734
192.817	80	209	12.0599	4.3694
192.918	80	200	10.8	4.3802
193.019	79	188	14.4499	4.39465
193.12	80	179	10.8665	4.40552
193.221	82	172	8.73613	4.41426
193.322	82	162	12	4.42626
193.424	83	155	8.48528	4.43474
193.525	84	151	4.94773	4.43969
193.626	84	148	3.6	4.44329
193.727	83	150	2.68328	4.44597
193.828	83	149	1.2	4.44717
193.929	83	149	0	4.44717
194.03	83	149	0	4.44717
194.131	83	149	0	4.44717
194.232	83	149	0	4.44717
194.333	83	150	1.2	4.44837
194.435	83	149	1.2	4.44957
194.536	82	146	3.79473	4.45337
194.637	82	146	0	4.45337
194.738	83	146	1.2	4.45457
194.839	83	145	1.2	4.45577
194.94	83	145	0	4.45577
195.041	81	146	2.68328	4.45845
195.142	82	146	1.2	4.45965
195.243	83	145	1.69706	4.46135
195.345	83	145	0	4.46135
195.446	83	145	0	4.46135
195.547	83	145	0	4.46135
195.648	83	145	0	4.46135
195.749	83	145	0	4.46135
195.85	83	144	1.2	4.46255
195.951	83	146	2.4	4.46495
196.052	84	148	2.68328	4.46763
196.153	84	149	1.2	4.46883
196.255	83	150	1.69706	4.47053
196.356	83	149	1.2	4.47173
196.457	83	146	3.6	4.47533
196.558	84	144	2.68328	4.47801
196.659	85	141	3.79473	4.48181
196.76	87	140	2.68328	4.48449
196.861	89	139	2.68328	4.48717
196.962	89	139	0	4.48717
197.063	90	139	1.2	4.48837
197.165	89	140	1.69706	4.49007
197.266	89	142	2.4	4.49247
197.367	90	142	1.2	4.49367
197.468	90	143	1.2	4.49487
197.569	90	143	0	4.49487
197.67	90	143	0	4.49487
197.771	90	143	0	4.49487
197.872	90	144	1.2	4.49607
197.973	90	144	0	4.49607
198.075	90	144	0	4.49607
198.176	90	142	2.4	4.49847
198.277	89	140	2.68328	4.50115
198.378	89	139	1.2	4.50235
198.479	90	139	1.2	4.50355
198.58	90	139	0	4.50355
198.681	91	139	1.2	4.50475
198.782	90	139	1.2	4.50595
198.883	90	139	0	4.50595
198.985	90	139	0	4.50595
199.086	90	139	0	4.50595
199.187	91	140	1.69706	4.50765
199.288	91	139	1.2	4.50885
199.389	92	140	1.69706	4.51055
199.49	91	139	1.69706	4.51224
199.591	91	139	0	4.51224
199.692	92	139	1.2	4.51344
199.793	92	139	0	4.51344
199.895	92	139	0	4.51344
199.996	92	140	1.2	4.51464
200.097	92	140	0	4.51464
200.198	92	140	0	4.51464
200.299	91	139	1.69706	4.51634
200.4	91	140	1.2	4.51754
200.501	92	140	1.2	4.51874
200.602	92	140	0	4.51874
200.703	93	141	1.69706	4.52044
200.805	93	141	0	4.52044
200.906	93	140	1.2	4.52164
201.007	93	140	0	4.52164
201.108	93	140	0	4.52164
201.209	93	141	1.2	4.52284
201.31	93	140	1.2	4.52404
201.411	92	139	1.69706	4.52574
201.512	91	139	1.2	4.52694
201.613	91	139	0	4.52694
201.715	91	139	0	4.52694
201.816	91	139	0	4.52694
201.917	91	139	0	4.52694
202.018	92	140	1.69706	4.52863
[truncated: 4,001 more rows]

## Sheet: mouse2
Time (s)	mouse2_X	mouse2_Y	mouse2_PathL (mm)	mouse2_Distance(m)		FileName	mouse2_Outer (s)	mouse2_Inner (s)	mouse2_Thigmotaxis
0	565	143	0	0		/Users/renzhi/Documents/MouseActivityAnalyzer/Cage4-1 and Cage4-3.mov	405.047	201.613	0.667667
0.10111	565	143	0	0
0.20222	565	143	0	0
0.30333	565	143	0	0
0.40444	565	143	0	0
0.50555	565	142	1.2	0.0012
0.60666	565	143	1.2	0.0024
0.70777	565	143	0	0.0024
0.80888	565	143	0	0.0024
0.90999	565	143	0	0.0024
1.0111	565	142	1.2	0.0036
1.11221	565	142	0	0.0036
1.21332	567	142	2.4	0.006
1.31443	566	143	1.69706	0.00769706
1.41554	566	144	1.2	0.00889706
1.51665	566	143	1.2	0.0100971
1.61776	567	143	1.2	0.0112971
1.71887	568	142	1.69706	0.0129941
1.81998	568	141	1.2	0.0141941
1.92109	568	141	0	0.0141941
2.0222	567	141	1.2	0.0153941
2.12331	567	141	0	0.0153941
2.22442	567	141	0	0.0153941
2.32553	567	141	0	0.0153941
2.42664	567	141	0	0.0153941
2.52775	567	141	0	0.0153941
2.62886	567	141	0	0.0153941
2.72997	567	141	0	0.0153941
2.83108	567	141	0	0.0153941
2.93219	567	141	0	0.0153941
3.0333	567	141	0	0.0153941
3.13441	567	141	0	0.0153941
3.23552	567	141	0	0.0153941
3.33663	567	141	0	0.0153941
3.43774	567	141	0	0.0153941
3.53885	567	141	0	0.0153941
3.63996	567	141	0	0.0153941
3.74107	567	141	0	0.0153941
3.84218	567	141	0	0.0153941
3.94329	567	141	0	0.0153941
4.0444	567	141	0	0.0153941
4.14551	567	141	0	0.0153941
4.24662	567	141	0	0.0153941
4.34773	567	141	0	0.0153941
4.44884	567	141	0	0.0153941
4.54995	567	141	0	0.0153941
4.65106	567	141	0	0.0153941
4.75217	567	141	0	0.0153941
4.85328	567	141	0	0.0153941
4.95439	567	141	0	0.0153941
5.0555	567	141	0	0.0153941
5.15661	567	141	0	0.0153941
5.25772	567	141	0	0.0153941
5.35883	567	141	0	0.0153941
5.45994	567	141	0	0.0153941
5.56105	567	141	0	0.0153941
5.66216	567	141	0	0.0153941
5.76327	567	141	0	0.0153941
5.86438	567	141	0	0.0153941
5.96549	567	141	0	0.0153941
6.0666	567	141	0	0.0153941
6.16771	567	141	0	0.0153941
6.26882	567	141	0	0.0153941
6.36993	567	141	0	0.0153941
6.47104	567	141	0	0.0153941
6.57215	567	141	0	0.0153941
6.67326	567	141	0	0.0153941
6.77437	567	141	0	0.0153941
6.87548	567	141	0	0.0153941
6.97659	567	141	0	0.0153941
7.0777	567	141	0	0.0153941
7.17881	567	141	0	0.0153941
7.27992	567	141	0	0.0153941
7.38103	567	141	0	0.0153941
7.48214	567	140	1.2	0.0165941
7.58325	567	140	0	0.0165941
7.68436	568	139	1.69706	0.0182912
7.78547	568	138	1.2	0.0194912
7.88658	569	138	1.2	0.0206912
7.98769	569	138	0	0.0206912
8.0888	569	138	0	0.0206912
8.18991	569	138	0	0.0206912
8.29102	569	138	0	0.0206912
8.39213	569	138	0	0.0206912
8.49324	569	138	0	0.0206912
8.59435	569	138	0	0.0206912
8.69546	569	138	0	0.0206912
8.79657	569	138	0	0.0206912
8.89768	569	138	0	0.0206912
8.99879	569	138	0	0.0206912
9.0999	569	138	0	0.0206912
9.20101	569	138	0	0.0206912
9.30212	569	138	0	0.0206912
9.40323	569	138	0	0.0206912
9.50434	569	138	0	0.0206912
9.60545	569	138	0	0.0206912
9.70656	569	138	0	0.0206912
9.80767	569	138	0	0.0206912
9.90878	569	138	0	0.0206912
10.0099	569	138	0	0.0206912
10.111	569	138	0	0.0206912
10.2121	569	138	0	0.0206912
10.3132	569	138	0	0.0206912
10.4143	569	138	0	0.0206912
10.5154	569	138	0	0.0206912
10.6166	569	138	0	0.0206912
10.7177	569	138	0	0.0206912
10.8188	569	138	0	0.0206912
10.9199	569	138	0	0.0206912
11.021	569	138	0	0.0206912
11.1221	569	138	0	0.0206912
11.2232	569	138	0	0.0206912
11.3243	569	138	0	0.0206912
11.4254	568	138	1.2	0.0218912
11.5265	568	139	1.2	0.0230912
11.6277	569	139	1.2	0.0242912
11.7288	568	139	1.2	0.0254912
11.8299	568	139	0	0.0254912
11.931	568	139	0	0.0254912
12.0321	568	139	0	0.0254912
12.1332	569	140	1.69706	0.0271882
12.2343	569	140	0	0.0271882
12.3354	569	140	0	0.0271882
12.4365	569	139	1.2	0.0283882
12.5376	569	140	1.2	0.0295882
12.6388	569	140	0	0.0295882
12.7399	569	140	0	0.0295882
12.841	569	140	0	0.0295882
12.9421	569	140	0	0.0295882
13.0432	569	140	0	0.0295882
13.1443	569	140	0	0.0295882
13.2454	569	140	0	0.0295882
13.3465	569	140	0	0.0295882
13.4476	569	140	0	0.0295882
13.5487	569	140	0	0.0295882
13.6499	569	140	0	0.0295882
13.751	567	140	2.4	0.0319882
13.8521	565	140	2.4	0.0343882
13.9532	565	141	1.2	0.0355882
14.0543	566	141	1.2	0.0367882
14.1554	566	141	0	0.0367882
14.2565	566	140	1.2	0.0379882
14.3576	567	140	1.2	0.0391882
14.4587	568	140	1.2	0.0403882
14.5598	568	140	0	0.0403882
14.661	568	140	0	0.0403882
14.7621	568	140	0	0.0403882
14.8632	569	139	1.69706	0.0420853
14.9643	571	140	2.68328	0.0447686
15.0654	571	140	0	0.0447686
15.1665	569	139	2.68328	0.0474518
15.2676	569	140	1.2	0.0486518
15.3687	568	142	2.68328	0.0513351
15.4698	567	144	2.68328	0.0540184
15.5709	567	146	2.4	0.0564184
15.6721	566	146	1.2	0.0576184
15.7732	565	147	1.69706	0.0593155
15.8743	564	147	1.2	0.0605155
15.9754	564	147	0	0.0605155
16.0765	565	147	1.2	0.0617155
16.1776	565	147	0	0.0617155
16.2787	565	147	0	0.0617155
16.3798	565	147	0	0.0617155
16.4809	566	146	1.69706	0.0634125
16.582	566	147	1.2	0.0646125
16.6832	566	147	0	0.0646125
16.7843	566	147	0	0.0646125
16.8854	566	148	1.2	0.0658125
16.9865	566	148	0	0.0658125
17.0876	566	149	1.2	0.0670125
17.1887	566	149	0	0.0670125
17.2898	566	148	1.2	0.0682125
17.3909	566	148	0	0.0682125
17.492	566	148	0	0.0682125
17.5931	566	147	1.2	0.0694125
17.6943	566	146	1.2	0.0706125
17.7954	565	147	1.69706	0.0723096
17.8965	564	147	1.2	0.0735096
17.9976	565	147	1.2	0.0747096
18.0987	566	146	1.69706	0.0764066
18.1998	566	147	1.2	0.0776066
18.3009	567	147	1.2	0.0788066
18.402	567	147	0	0.0788066
18.5031	567	148	1.2	0.0800066
18.6042	566	149	1.69706	0.0817037
18.7054	566	150	1.2	0.0829037
18.8065	567	150	1.2	0.0841037
18.9076	566	151	1.69706	0.0858007
19.0087	566	150	1.2	0.0870007
19.1098	566	149	1.2	0.0882007
19.2109	566	149	0	0.0882007
19.312	567	149	1.2	0.0894007
19.4131	568	147	2.68328	0.092084
19.5142	566	148	2.68328	0.0947673
19.6153	566	147	1.2	0.0959673
19.7165	566	146	1.2	0.0971673
19.8176	566	145	1.2	0.0983673
19.9187	567	144	1.69706	0.100064
20.0198	567	142	2.4	0.102464
20.1209	567	141	1.2	0.103664
20.222	566	141	1.2	0.104864
20.3231	565	140	1.69706	0.106561
20.4242	563	139	2.68328	0.109245
20.5253	558	139	6	0.115245
20.6264	557	135	4.94773	0.120192
20.7276	556	135	1.2	0.121392
20.8287	556	135	0	0.121392
20.9298	556	135	0	0.121392
21.0309	556	136	1.2	0.122592
21.132	556	136	0	0.122592
21.2331	557	136	1.2	0.123792
21.3342	557	136	0	0.123792
21.4353	557	136	0	0.123792
21.5364	557	136	0	0.123792
21.6375	557	136	0	0.123792
21.7387	557	136	0	0.123792
21.8398	557	136	0	0.123792
21.9409	557	136	0	0.123792
22.042	558	136	1.2	0.124992
22.1431	558	136	0	0.124992
22.2442	558	136	0	0.124992
22.3453	559	137	1.69706	0.126689
22.4464	559	138	1.2	0.127889
22.5475	557	138	2.4	0.130289
22.6486	555	140	3.39411	0.133684
22.7498	555	141	1.2	0.134884
22.8509	554	143	2.68328	0.137567
22.952	553	144	1.69706	0.139264
23.0531	553	142	2.4	0.141664
23.1542	553	142	0	0.141664
23.2553	551	144	3.39411	0.145058
23.3564	551	144	0	0.145058
23.4575	552	144	1.2	0.146258
23.5586	552	144	0	0.146258
23.6597	552	144	0	0.146258
23.7609	552	144	0	0.146258
23.862	552	144	0	0.146258
23.9631	552	143	1.2	0.147458
24.0642	552	144	1.2	0.148658
24.1653	552	144	0	0.148658
24.2664	552	144	0	0.148658
24.3675	552	145	1.2	0.149858
24.4686	551	145	1.2	0.151058
24.5697	552	146	1.69706	0.152755
24.6708	552	145	1.2	0.153955
24.772	553	146	1.69706	0.155652
24.8731	553	147	1.2	0.156852
24.9742	552	151	4.94773	0.1618
25.0753	549	162	13.6821	0.175482
25.1764	548	180	21.6333	0.197115
25.2775	544	197	20.9571	0.218072
25.3786	544	215	21.6	0.239672
25.4797	539	236	25.9044	0.265577
25.5808	539	253	20.4	0.285977
25.6819	540	267	16.8428	0.30282
25.7831	535	277	13.4164	0.316236
25.8842	536	283	7.29932	0.323535
25.9853	540	289	8.65332	0.332189
26.0864	544	301	15.1789	0.347368
26.1875	542	311	12.2376	0.359605
26.2886	542	317	7.2	0.366805
26.3897	545	321	6	0.372805
26.4908	544	324	3.79473	0.3766
26.5919	545	327	3.79473	0.380395
26.693	545	329	2.4	0.382795
26.7942	546	330	1.69706	0.384492
26.8953	550	330	4.8	0.389292
26.9964	553	331	3.79473	0.393087
27.0975	553	332	1.2	0.394287
27.1986	552	334	2.68328	0.39697
27.2997	547	331	6.99714	0.403967
27.4008	543	328	6	0.409967
27.5019	542	327	1.69706	0.411664
27.603	541	326	1.69706	0.413361
27.7042	539	325	2.68328	0.416044
27.8053	537	323	3.39411	0.419438
27.9064	534	319	6	0.425438
28.0075	529	310	12.3548	0.437793
28.1086	525	297	16.3218	0.454115
28.2097	524	291	7.29932	0.461414
28.3108	524	285	7.2	0.468614
28.4119	521	282	5.09117	0.473705
28.513	519	278	5.36656	0.479072
28.6141	520	273	6.11882	0.485191
28.7153	520	268	6	0.491191
28.8164	522	264	5.36656	0.496557
28.9175	526	257	9.67471	0.506232
29.0186	533	249	12.7562	0.518988
29.1197	539	243	10.1823	0.529171
29.2208	543	240	6	0.535171
29.3219	548	236	7.68375	0.542854
29.423	550	235	2.68328	0.545538
29.5241	549	235	1.2	0.546738
29.6252	550	235	1.2	0.547938
29.7264	549	235	1.2	0.549138
29.8275	548	235	1.2	0.550338
29.9286	547	235	1.2	0.551538
30.0297	548	233	2.68328	0.554221
30.1308	549	231	2.68328	0.556904
30.2319	545	230	4.94773	0.561852
30.333	545	233	3.6	0.565452
30.4341	544	238	6.11882	0.571571
30.5352	542	244	7.58947	0.57916
30.6363	541	247	3.79473	0.582955
30.7375	543	248	2.68328	0.585638
30.8386	544	248	1.2	0.586838
30.9397	544	248	0	0.586838
31.0408	543	248	1.2	0.588038
31.1419	544	246	2.68328	0.590722
31.243	544	243	3.6	0.594322
31.3441	546	241	3.39411	0.597716
31.4452	547	241	1.2	0.598916
31.5463	547	241	0	0.598916
31.6474	547	241	0	0.598916
31.7486	547	240	1.2	0.600116
31.8497	547	240	0	0.600116
31.9508	547	241	1.2	0.601316
32.0519	545	242	2.68328	0.603999
32.153	547	249	8.73613	0.612735
32.2541	550	260	13.6821	0.626417
32.3552	555	269	12.3548	0.638772
32.4563	561	277	12	0.650772
32.5574	569	293	21.4663	0.672238
32.6585	568	309	19.2375	0.691476
32.7597	565	320	13.6821	0.705158
32.8608	563	329	11.0635	0.716221
32.9619	558	333	7.68375	0.723905
33.063	558	335	2.4	0.726305
33.1641	558	337	2.4	0.728705
33.2652	558	340	3.6	0.732305
33.3663	558	343	3.6	0.735905
33.4674	556	342	2.68328	0.738588
33.5685	557	337	6.11882	0.744707
33.6696	555	334	4.32666	0.749034
33.7708	552	333	3.79473	0.752828
33.8719	543	332	10.8665	0.763695
33.973	526	330	20.5407	0.784236
34.0741	511	326	18.629	0.802865
34.1752	505	320	10.1823	0.813047
34.2763	500	316	7.68375	0.820731
34.3774	494	315	7.29932	0.82803
34.4785	491	310	6.99714	0.835027
34.5796	494	302	10.2528	0.84528
34.6807	496	295	8.73613	0.854016
34.7819	498	292	4.32666	0.858343
34.883	504	287	9.3723	0.867715
34.9841	516	280	16.6709	0.884386
35.0852	523	276	9.67471	0.894061
35.1863	526	276	3.6	0.897661
35.2874	529	277	3.79473	0.901455
35.3885	529	278	1.2	0.902655
35.4896	527	278	2.4	0.905055
35.5907	527	278	0	0.905055
35.6918	528	277	1.69706	0.906752
35.793	528	276	1.2	0.907952
35.8941	528	275	1.2	0.909152
35.9952	528	275	0	0.909152
36.0963	529	275	1.2	0.910352
36.1974	530	275	1.2	0.911552
36.2985	528	277	3.39411	0.914947
36.3996	526	277	2.4	0.917347
36.5007	527	277	1.2	0.918547
36.6018	529	279	3.39411	0.921941
36.7029	530	280	1.69706	0.923638
36.8041	530	280	0	0.923638
36.9052	530	280	0	0.923638
37.0063	530	280	0	0.923638
37.1074	531	281	1.69706	0.925335
37.2085	531	283	2.4	0.927735
37.3096	532	283	1.2	0.928935
37.4107	532	283	0	0.928935
37.5118	532	283	0	0.928935
37.6129	531	284	1.69706	0.930632
37.714	530	285	1.69706	0.932329
37.8152	530	286	1.2	0.933529
37.9163	527	287	3.79473	0.937324
38.0174	527	292	6	0.943324
38.1185	528	300	9.67471	0.952998
38.2196	532	308	10.7331	0.963732
38.3207	534	310	3.39411	0.967126
38.4218	537	310	3.6	0.970726
38.5229	538	311	1.69706	0.972423
38.624	539	313	2.68328	0.975106
38.7251	541	315	3.39411	0.9785
38.8263	539	314	2.68328	0.981183
38.9274	538	315	1.69706	0.98288
39.0285	539	315	1.2	0.98408
39.1296	539	315	0	0.98408
39.2307	539	314	1.2	0.98528
39.3318	539	314	0	0.98528
39.4329	540	314	1.2	0.98648
39.534	540	313	1.2	0.98768
39.6351	540	314	1.2	0.98888
39.7362	540	314	0	0.98888
39.8374	540	314	0	0.98888
39.9385	539	314	1.2	0.99008
40.0396	537	313	2.68328	0.992764
40.1407	535	312	2.68328	0.995447
40.2418	533	314	3.39411	0.998841
40.3429	533	315	1.2	1.00004
40.444	534	314	1.69706	1.00174
40.5451	534	314	0	1.00174
40.6462	535	314	1.2	1.00294
40.7473	536	315	1.69706	1.00464
40.8485	536	315	0	1.00464
40.9496	537	316	1.69706	1.00633
41.0507	538	316	1.2	1.00753
41.1518	538	316	0	1.00753
41.2529	539	316	1.2	1.00873
41.354	539	316	0	1.00873
41.4551	539	316	0	1.00873
41.5562	539	316	0	1.00873
41.6573	538	316	1.2	1.00993
41.7584	538	316	0	1.00993
41.8596	539	315	1.69706	1.01163
41.9607	540	316	1.69706	1.01333
42.0618	542	317	2.68328	1.01601
42.1629	546	322	7.68375	1.02369
42.264	553	328	11.0635	1.03476
42.3651	561	332	10.7331	1.04549
42.4662	562	336	4.94773	1.05044
42.5673	562	338	2.4	1.05284
42.6684	562	339	1.2	1.05404
42.7695	563	340	1.69706	1.05573
42.8707	563	341	1.2	1.05693
42.9718	563	341	0	1.05693
43.0729	563	340	1.2	1.05813
43.174	563	340	0	1.05813
43.2751	563	339	1.2	1.05933
43.3762	564	340	1.69706	1.06103
43.4773	565	341	1.69706	1.06273
43.5784	564	341	1.2	1.06393
43.6795	564	340	1.2	1.06513
43.7806	565	341	1.69706	1.06683
43.8818	566	342	1.69706	1.06852
43.9829	566	341	1.2	1.06972
44.084	567	341	1.2	1.07092
44.1851	567	342	1.2	1.07212
44.2862	567	342	0	1.07212
44.3873	566	341	1.69706	1.07382
44.4884	566	341	0	1.07382
44.5895	565	339	2.68328	1.0765
44.6906	565	338	1.2	1.0777
44.7917	566	334	4.94773	1.08265
44.8929	567	332	2.68328	1.08533
44.994	566	328	4.94773	1.09028
45.0951	567	323	6.11882	1.0964
45.1962	569	319	5.36656	1.10177
45.2973	568	314	6.11882	1.10789
45.3984	566	308	7.58947	1.11548
45.4995	564	298	12.2376	1.12771
45.6006	565	282	19.2375	1.14695
45.7017	569	267	18.629	1.16558
45.8028	570	253	16.8428	1.18242
45.904	571	240	15.6461	1.19807
46.0051	572	223	20.4353	1.2185
46.1062	568	205	22.1269	1.24063
46.2073	569	185	24.03	1.26466
46.3084	570	172	15.6461	1.28031
46.4095	568	160	14.5986	1.29491
46.5106	572	153	9.67471	1.30458
46.6117	573	151	2.68328	1.30726
46.7128	571	150	2.68328	1.30995
46.8139	570	149	1.69706	1.31164
46.9151	570	148	1.2	1.31284
47.0162	571	147	1.69706	1.31454
47.1173	571	150	3.6	1.31814
47.2184	570	151	1.69706	1.31984
47.3195	570	152	1.2	1.32104
47.4206	569	153	1.69706	1.32274
47.5217	569	153	0	1.32274
47.6228	569	154	1.2	1.32394
47.7239	570	157	3.79473	1.32773
47.825	570	159	2.4	1.33013
47.9262	570	159	0	1.33013
48.0273	571	159	1.2	1.33133
48.1284	571	159	0	1.33133
48.2295	572	160	1.69706	1.33303
48.3306	572	161	1.2	1.33423
48.4317	573	164	3.79473	1.33802
48.5328	574	166	2.68328	1.3407
48.6339	573	166	1.2	1.3419
48.735	574	170	4.94773	1.34685
48.8361	574	171	1.2	1.34805
48.9373	575	176	6.11882	1.35417
49.0384	575	177	1.2	1.35537
49.1395	575	177	0	1.35537
49.2406	574	174	3.79473	1.35917
49.3417	574	171	3.6	1.36277
49.4428	574	171	0	1.36277
49.5439	574	171	0	1.36277
49.645	574	172	1.2	1.36397
49.7461	573	171	1.69706	1.36566
49.8472	573	173	2.4	1.36806
49.9484	572	173	1.2	1.36926
50.0495	568	177	6.78823	1.37605
50.1506	567	180	3.79473	1.37985
50.2517	566	183	3.79473	1.38364
50.3528	562	188	7.68375	1.39132
50.4539	561	192	4.94773	1.39627
50.555	559	195	4.32666	1.4006
50.6561	554	199	7.68375	1.40828
50.7572	546	203	10.7331	1.41902
50.8583	539	209	11.0635	1.43008
50.9595	533	213	8.65332	1.43873
51.0606	528	215	6.4622	1.44519
51.1617	523	218	6.99714	1.45219
51.2628	519	221	6	1.45819
51.3639	510	227	12.98	1.47117
51.465	499	231	14.0456	1.48522
51.5661	491	232	9.67471	1.49489
51.6672	491	233	1.2	1.49609
51.7683	493	236	4.32666	1.50042
51.8694	493	238	2.4	1.50282
51.9706	493	240	2.4	1.50522
52.0717	493	240	0	1.50522
52.1728	493	240	0	1.50522
52.2739	493	239	1.2	1.50642
52.375	493	239	0	1.50642
52.4761	492	240	1.69706	1.50812
52.5772	492	240	0	1.50812
52.6783	492	240	0	1.50812
52.7794	492	240	0	1.50812
52.8805	492	240	0	1.50812
52.9817	492	240	0	1.50812
53.0828	492	240	0	1.50812
53.1839	492	240	0	1.50812
53.285	492	240	0	1.50812
53.3861	492	240	0	1.50812
53.4872	492	240	0	1.50812
53.5883	492	238	2.4	1.51052
53.6894	490	237	2.68328	1.5132
53.7905	485	238	6.11882	1.51932
53.8916	475	241	12.5284	1.53185
53.9928	462	242	15.6461	1.54749
54.0939	449	241	15.6461	1.56314
54.195	430	239	22.926	1.58606
54.2961	410	235	24.4753	1.61054
54.3972	392	235	21.6	1.63214
54.4983	378	234	16.8428	1.64898
54.5994	371	232	8.73613	1.65772
54.7005	367	229	6	1.66372
54.8016	366	229	1.2	1.66492
54.9028	366	228	1.2	1.66612
55.0039	364	227	2.68328	1.6688
55.105	361	226	3.79473	1.6726
55.2061	358	225	3.79473	1.67639
55.3072	358	222	3.6	1.67999
55.4083	358	222	0	1.67999
55.5094	357	221	1.69706	1.68169
55.6105	355	216	6.4622	1.68815
55.7116	354	213	3.79473	1.69195
55.8127	356	214	2.68328	1.69463
55.9139	356	215	1.2	1.69583
56.015	356	214	1.2	1.69703
56.1161	355	215	1.69706	1.69873
56.2172	354	215	1.2	1.69993
56.3183	355	215	1.2	1.70113
56.4194	358	217	4.32666	1.70545
56.5205	358	217	0	1.70545
56.6216	356	218	2.68328	1.70814
56.7227	352	217	4.94773	1.71308
56.8238	352	216	1.2	1.71428
56.925	353	215	1.69706	1.71598
57.0261	353	214	1.2	1.71718
57.1272	354	212	2.68328	1.71986
57.2283	355	213	1.69706	1.72156
57.3294	355	210	3.6	1.72516
57.4305	355	205	6	1.73116
57.5316	357	199	7.58947	1.73875
57.6327	366	188	17.0552	1.75581
57.7338	380	176	22.1269	1.77793
57.8349	393	171	16.7141	1.79465
57.9361	402	166	12.3548	1.807
58.0372	407	160	9.3723	1.81637
58.1383	409	157	4.32666	1.8207
58.2394	414	153	7.68375	1.82838
58.3405	421	149	9.67471	1.83806
58.4416	422	149	1.2	1.83926
58.5427	422	149	0	1.83926
58.6438	422	149	0	1.83926
58.7449	422	149	0	1.83926
58.846	422	149	0	1.83926
58.9472	422	149	0	1.83926
59.0483	422	149	0	1.83926
59.1494	422	149	0	1.83926
59.2505	422	150	1.2	1.84046
59.3516	422	151	1.2	1.84166
59.4527	422	153	2.4	1.84406
59.5538	422	156	3.6	1.84766
59.6549	424	156	2.4	1.85006
59.756	430	156	7.2	1.85726
59.8571	439	150	12.98	1.87024
59.9583	444	148	6.4622	1.8767
60.0594	447	150	4.32666	1.88103
60.1605	450	151	3.79473	1.88482
60.2616	452	153	3.39411	1.88822
60.3627	455	153	3.6	1.89182
60.4638	459	150	6	1.89782
60.5649	469	149	12.0599	1.90988
60.666	480	151	13.4164	1.92329
60.7671	489	153	11.0635	1.93436
60.8682	491	151	3.39411	1.93775
60.9694	492	149	2.68328	1.94043
61.0705	492	151	2.4	1.94283
61.1716	492	154	3.6	1.94643
61.2727	494	155	2.68328	1.94912
61.3738	496	156	2.68328	1.9518
61.4749	496	156	0	1.9518
61.576	495	156	1.2	1.953
61.6771	494	156	1.2	1.9542
61.7782	494	156	0	1.9542
61.8793	494	156	0	1.9542
61.9805	494	155	1.2	1.9554
62.0816	494	155	0	1.9554
62.1827	495	156	1.69706	1.9571
62.2838	495	156	0	1.9571
62.3849	496	156	1.2	1.9583
62.486	495	156	1.2	1.9595
62.5871	495	157	1.2	1.9607
62.6882	494	159	2.68328	1.96338
62.7893	492	161	3.39411	1.96677
62.8904	494	165	5.36656	1.97214
62.9916	496	169	5.36656	1.97751
63.0927	499	177	10.2528	1.98776
63.1938	503	187	12.9244	2.00069
63.2949	502	196	10.8665	2.01155
63.396	499	199	5.09117	2.01664
63.4971	497	202	4.32666	2.02097
63.5982	496	203	1.69706	2.02267
63.6993	497	203	1.2	2.02387
63.8004	500	204	3.79473	2.02766
63.9015	502	204	2.4	2.03006
64.0027	504	204	2.4	2.03246
64.1038	505	204	1.2	2.03366
64.2049	504	203	1.69706	2.03536
64.306	500	203	4.8	2.04016
64.4071	498	203	2.4	2.04256
64.5082	498	206	3.6	2.04616
64.6093	499	209	3.79473	2.04995
64.7104	501	213	5.36656	2.05532
64.8115	501	213	0	2.05532
64.9126	501	213	0	2.05532
65.0138	501	213	0	2.05532
65.1149	502	213	1.2	2.05652
65.216	503	216	3.79473	2.06031
65.3171	506	220	6	2.06631
65.4182	508	228	9.89545	2.07621
65.5193	510	236	9.89545	2.08611
65.6204	511	235	1.69706	2.0878
65.7215	511	235	0	2.0878
65.8226	516	240	8.48528	2.09629
65.9237	525	251	17.0552	2.11334
66.0249	528	261	12.5284	2.12587
66.126	530	265	5.36656	2.13124
66.2271	534	266	4.94773	2.13619
66.3282	535	267	1.69706	2.13788
66.4293	533	266	2.68328	2.14057
66.5304	533	266	0	2.14057
66.6315	532	265	1.69706	2.14226
66.7326	532	265	0	2.14226
66.8337	532	264	1.2	2.14346
66.9348	533	264	1.2	2.14466
67.036	535	264	2.4	2.14706
67.1371	537	265	2.68328	2.14975
67.2382	536	265	1.2	2.15095
67.3393	536	265	0	2.15095
67.4404	537	265	1.2	2.15215
67.5415	535	264	2.68328	2.15483
67.6426	533	264	2.4	2.15723
67.7437	532	264	1.2	2.15843
67.8448	533	266	2.68328	2.16111
67.9459	532	265	1.69706	2.16281
68.0471	531	265	1.2	2.16401
68.1482	529	265	2.4	2.16641
68.2493	529	267	2.4	2.16881
68.3504	532	277	12.5284	2.18134
68.4515	537	290	16.7141	2.19805
68.5526	537	303	15.6	2.21365
68.6537	541	316	16.3218	2.22997
68.7548	542	327	13.2544	2.24323
68.8559	542	335	9.6	2.25283
68.957	545	336	3.79473	2.25662
69.0582	545	334	2.4	2.25902
69.1593	544	332	2.68328	2.26171
69.2604	548	336	6.78823	2.26849
69.3615	558	336	12	2.28049
69.4626	561	335	3.79473	2.28429
69.5637	560	332	3.79473	2.28808
69.6648	560	330	2.4	2.29048
69.7659	562	328	3.39411	2.29388
69.867	561	325	3.79473	2.29767
69.9681	558	317	10.2528	2.30793
70.0693	559	304	15.6461	2.32357
70.1704	559	286	21.6	2.34517
70.2715	555	263	28.0143	2.37319
70.3726	556	237	31.2231	2.40441
70.4737	558	215	26.5089	2.43092
70.5748	562	194	25.6531	2.45657
70.6759	564	176	21.7329	2.4783
70.777	567	162	17.1814	2.49549
70.8781	569	152	12.2376	2.50772
70.9792	567	148	5.36656	2.51309
71.0804	566	142	7.29932	2.52039
71.1815	565	139	3.79473	2.52418
71.2826	562	133	8.04984	2.53223
71.3837	554	131	9.89545	2.54213
71.4848	545	130	10.8665	2.553
71.5859	539	129	7.29932	2.56029
71.687	529	129	12	2.57229
71.7881	525	130	4.94773	2.57724
71.8892	525	130	0	2.57724
71.9903	526	129	1.69706	2.57894
72.0915	523	129	3.6	2.58254
72.1926	521	128	2.68328	2.58522
72.2937	520	128	1.2	2.58642
72.3948	515	129	6.11882	2.59254
72.4959	511	131	5.36656	2.59791
72.597	506	130	6.11882	2.60403
72.6981	494	132	14.5986	2.61863
72.7992	473	132	25.2	2.64383
72.9003	453	132	24	2.66783
73.0014	435	134	21.7329	2.68956
73.1026	414	133	25.2286	2.71479
73.2037	393	134	25.2286	2.74002
73.3048	374	135	22.8316	2.76285
73.4059	366	135	9.6	2.77245
73.507	368	135	2.4	2.77485
73.6081	369	135	1.2	2.77605
73.7092	366	138	5.09117	2.78114
73.8103	360	145	11.0635	2.7922
73.9114	353	150	10.3228	2.80252
74.0125	348	156	9.3723	2.8119
74.1137	345	167	13.6821	2.82558
74.2148	344	178	13.2544	2.83883
74.3159	345	191	15.6461	2.85448
74.417	350	212	25.9044	2.88038
74.5181	353	230	21.8979	2.90228
74.6192	356	245	18.3565	2.92064
74.7203	358	263	21.7329	2.94237
74.8214	356	283	24.1197	2.96649
74.9225	357	299	19.2375	2.98573
75.0236	355	312	15.7835	3.00151
75.1248	350	328	20.1157	3.02163
75.2259	350	339	13.2	3.03483
75.327	347	343	6	3.04083
75.4281	347	344	1.2	3.04203
75.5292	348	345	1.69706	3.04372
75.6303	351	346	3.79473	3.04752
75.7314	356	347	6.11882	3.05364
75.8325	357	347	1.2	3.05484
75.9336	359	344	4.32666	3.05916
76.0347	361	345	2.68328	3.06185
76.1359	363	346	2.68328	3.06453
76.237	365	348	3.39411	3.06793
76.3381	367	350	3.39411	3.07132
76.4392	369	351	2.68328	3.074
76.5403	373	350	4.94773	3.07895
76.6414	371	350	2.4	3.08135
76.7425	367	351	4.94773	3.0863
76.8436	363	349	5.36656	3.09166
76.9447	362	349	1.2	3.09286
77.0458	361	349	1.2	3.09406
77.147	361	350	1.2	3.09526
77.2481	362	350	1.2	3.09646
77.3492	362	350	0	3.09646
77.4503	361	349	1.69706	3.09816
77.5514	359	348	2.68328	3.10085
77.6525	359	347	1.2	3.10205
77.7536	359	346	1.2	3.10325
77.8547	359	346	0	3.10325
77.9558	360	346	1.2	3.10445
78.0569	361	344	2.68328	3.10713
78.1581	363	344	2.4	3.10953
78.2592	364	344	1.2	3.11073
78.3603	363	344	1.2	3.11193
78.4614	363	344	0	3.11193
78.5625	363	344	0	3.11193
78.6636	362	344	1.2	3.11313
78.7647	362	344	0	3.11313
78.8658	361	344	1.2	3.11433
78.9669	360	344	1.2	3.11553
79.068	359	344	1.2	3.11673
79.1692	355	345	4.94773	3.12168
79.2703	355	345	0	3.12168
79.3714	356	345	1.2	3.12288
79.4725	356	345	0	3.12288
79.5736	356	345	0	3.12288
79.6747	356	345	0	3.12288
79.7758	356	345	0	3.12288
79.8769	356	345	0	3.12288
79.978	356	345	0	3.12288
80.0791	362	345	7.2	3.13008
80.1803	366	344	4.94773	3.13502
80.2814	371	344	6	3.14102
80.3825	378	344	8.4	3.14942
80.4836	381	343	3.79473	3.15322
80.5847	379	343	2.4	3.15562
80.6858	375	346	6	3.16162
80.7869	375	347	1.2	3.16282
80.888	376	348	1.69706	3.16452
80.9891	377	349	1.69706	3.16621
81.0902	378	350	1.69706	3.16791
81.1914	383	351	6.11882	3.17403
81.2925	393	354	12.5284	3.18656
81.3936	412	359	23.5763	3.21013
81.4947	425	358	15.6461	3.22578
81.5958	444	359	22.8316	3.24861
81.6969	452	357	9.89545	3.25851
81.798	450	354	4.32666	3.26283
81.8991	450	354	0	3.26283
82.0002	449	354	1.2	3.26403
82.1014	449	354	0	3.26403
82.2025	449	354	0	3.26403
82.3036	450	354	1.2	3.26523
82.4047	450	354	0	3.26523
82.5058	451	354	1.2	3.26643
82.6069	453	354	2.4	3.26883
82.708	458	354	6	3.27483
82.8091	464	353	7.29932	3.28213
82.9102	472	357	10.7331	3.29287
83.0113	482	359	12.2376	3.3051
83.1125	487	358	6.11882	3.31122
83.2136	487	356	2.4	3.31362
83.3147	487	354	2.4	3.31602
83.4158	485	353	2.68328	3.31871
83.5169	483	353	2.4	3.32111
83.618	482	354	1.69706	3.3228
83.7191	482	356	2.4	3.3252
83.8202	484	359	4.32666	3.32953
83.9213	485	360	1.69706	3.33123
84.0224	486	360	1.2	3.33243
84.1236	485	360	1.2	3.33363
84.2247	483	359	2.68328	3.33631
84.3258	480	358	3.79473	3.3401
84.4269	476	356	5.36656	3.34547
84.528	470	351	9.3723	3.35484
84.6291	465	346	8.48528	3.36333
84.7302	461	346	4.8	3.36813
84.8313	461	346	0	3.36813
84.9324	462	348	2.68328	3.37081
85.0335	460	349	2.68328	3.37349
85.1347	457	349	3.6	3.37709
85.2358	450	350	8.48528	3.38558
85.3369	437	347	16.01	3.40159
85.438	421	340	20.9571	3.42255
85.5391	416	339	6.11882	3.42867
85.6402	408	333	12	3.44067
85.7413	402	322	15.036	3.4557
85.8424	396	311	15.036	3.47074
85.9435	388	300	16.3218	3.48706
86.0446	385	292	10.2528	3.49731
86.1458	375	282	16.9706	3.51428
86.2469	364	272	17.8393	3.53212
86.348	358	261	15.036	3.54716
86.4491	355	245	19.5346	3.56669
86.5502	350	225	24.7386	3.59143
86.6513	349	206	22.8316	3.61426
86.7524	348	197	10.8665	3.62513
86.8535	351	187	12.5284	3.63766
86.9546	359	176	16.3218	3.65398
87.0557	362	171	6.99714	3.66098
87.1569	362	171	0	3.66098
87.258	362	172	1.2	3.66218
87.3591	362	174	2.4	3.66458
87.4602	364	176	3.39411	3.66797
87.5613	365	176	1.2	3.66917
87.6624	366	176	1.2	3.67037
87.7635	380	173	17.1814	3.68755
87.8646	398	169	22.1269	3.70968
87.9657	410	165	15.1789	3.72486
88.0668	416	162	8.04984	3.73291
88.168	419	157	6.99714	3.73991
88.2691	418	150	8.48528	3.74839
88.3702	420	145	6.4622	3.75485
88.4713	421	146	1.69706	3.75655
88.5724	417	145	4.94773	3.7615
88.6735	412	140	8.48528	3.76998
88.7746	413	138	2.68328	3.77267
88.8757	412	139	1.69706	3.77436
88.9768	411	139	1.2	3.77556
89.0779	410	139	1.2	3.77676
89.1791	410	136	3.6	3.78036
89.2802	409	136	1.2	3.78156
89.3813	404	136	6	3.78756
89.4824	396	133	10.2528	3.79782
89.5835	390	130	8.04984	3.80587
89.6846	384	131	7.29932	3.81317
89.7857	381	132	3.79473	3.81696
89.8868	379	133	2.68328	3.81964
89.9879	379	131	2.4	3.82204
90.089	378	130	1.69706	3.82374
90.1902	380	129	2.68328	3.82642
90.2913	381	128	1.69706	3.82812
90.3924	381	128	0	3.82812
90.4935	381	128	0	3.82812
90.5946	380	128	1.2	3.82932
90.6957	379	128	1.2	3.83052
90.7968	381	128	2.4	3.83292
90.8979	380	128	1.2	3.83412
90.999	379	129	1.69706	3.83582
91.1001	381	130	2.68328	3.8385
91.2013	380	130	1.2	3.8397
91.3024	375	130	6	3.8457
91.4035	371	131	4.94773	3.85065
91.5046	371	131	0	3.85065
91.6057	371	130	1.2	3.85185
91.7068	371	130	0	3.85185
91.8079	371	130	0	3.85185
91.909	373	130	2.4	3.85425
92.0101	373	130	0	3.85425
92.1112	370	131	3.79473	3.85804
92.2124	368	130	2.68328	3.86073
92.3135	368	130	0	3.86073
92.4146	368	131	1.2	3.86193
92.5157	365	133	4.32666	3.86625
92.6168	361	140	9.67471	3.87593
92.7179	356	148	11.3208	3.88725
92.819	351	149	6.11882	3.89337
92.9201	351	150	1.2	3.89457
93.0212	353	154	5.36656	3.89993
93.1223	355	160	7.58947	3.90752
93.2235	359	170	12.9244	3.92045
93.3246	359	179	10.8	3.93125
93.4257	363	188	11.8186	3.94307
93.5268	371	197	14.4499	3.95752
93.6279	378	205	12.7562	3.97027
93.729	382	207	5.36656	3.97564
93.8301	387	206	6.11882	3.98176
93.9312	392	208	6.4622	3.98822
94.0323	406	214	18.2779	4.0065
94.1334	421	225	22.3213	4.02882
94.2346	432	228	13.6821	4.0425
94.3357	437	232	7.68375	4.05019
94.4368	436	237	6.11882	4.0563
94.5379	437	239	2.68328	4.05899
94.639	443	240	7.29932	4.06629
94.7401	445	240	2.4	4.06869
94.8412	446	239	1.69706	4.07038
94.9423	446	239	0	4.07038
95.0434	446	239	0	4.07038
95.1445	447	240	1.69706	4.07208
95.2457	448	239	1.69706	4.07378
95.3468	448	239	0	4.07378
95.4479	450	238	2.68328	4.07646
95.549	451	239	1.69706	4.07816
95.6501	450	238	1.69706	4.07986
95.7512	450	238	0	4.07986
95.8523	450	238	0	4.07986
95.9534	451	238	1.2	4.08106
96.0545	452	238	1.2	4.08226
96.1556	452	237	1.2	4.08346
96.2568	458	239	7.58947	4.09104
96.3579	473	243	18.629	4.10967
96.459	486	249	17.1814	4.12686
96.5601	495	250	10.8665	4.13772
96.6612	512	257	22.0617	4.15978
96.7623	529	266	23.0825	4.18287
96.8634	540	268	13.4164	4.19628
96.9645	549	274	12.98	4.20926
97.0656	552	277	5.09117	4.21435
97.1667	555	276	3.79473	4.21815
97.2679	556	275	1.69706	4.21985
97.369	554	276	2.68328	4.22253
97.4701	551	276	3.6	4.22613
97.5712	555	281	7.68375	4.23381
97.6723	561	288	11.0635	4.24488
97.7734	567	295	11.0635	4.25594
97.8745	568	306	13.2544	4.26919
97.9756	570	316	12.2376	4.28143
98.0767	573	328	14.8432	4.29627
98.1778	570	337	11.3842	4.30766
98.279	570	342	6	4.31366
98.3801	571	342	1.2	4.31486
98.4812	572	341	1.69706	4.31656
98.5823	570	341	2.4	4.31896
98.6834	568	340	2.68328	4.32164
98.7845	565	342	4.32666	4.32597
98.8856	565	343	1.2	4.32717
98.9867	566	343	1.2	4.32837
99.0878	567	343	1.2	4.32957
99.1889	567	343	0	4.32957
99.2901	566	343	1.2	4.33077
99.3912	566	344	1.2	4.33197
99.4923	566	345	1.2	4.33317
99.5934	565	346	1.69706	4.33486
99.6945	563	347	2.68328	4.33755
99.7956	558	348	6.11882	4.34366
99.8967	552	350	7.58947	4.35125
99.9978	551	354	4.94773	4.3562
100.099	552	353	1.69706	4.3579
100.2	550	351	3.39411	4.36129
100.301	547	351	3.6	4.36489
100.402	545	352	2.68328	4.36758
100.503	545	352	0	4.36758
100.604	543	353	2.68328	4.37026
100.706	542	353	1.2	4.37146
100.807	540	353	2.4	4.37386
100.908	537	349	6	4.37986
101.009	536	348	1.69706	4.38156
101.11	533	349	3.79473	4.38535
101.211	527	350	7.29932	4.39265
101.312	515	352	14.5986	4.40725
101.413	504	355	13.6821	4.42093
101.514	488	355	19.2	4.44013
101.616	475	352	16.01	4.45614
101.717	471	350	5.36656	4.46151
101.818	469	352	3.39411	4.4649
101.919	464	350	6.4622	4.47136
102.02	464	347	3.6	4.47496
102.121	465	347	1.2	4.47616
102.222	465	345	2.4	4.47856
102.323	465	342	3.6	4.48216
102.424	466	337	6.11882	4.48828
102.526	467	326	13.2544	4.50154
102.627	471	318	10.7331	4.51227
102.728	476	311	10.3228	4.52259
102.829	478	303	9.89545	4.53249
102.93	484	296	11.0635	4.54355
103.031	486	290	7.58947	4.55114
103.132	488	287	4.32666	4.55547
103.233	492	284	6	4.56147
103.334	499	277	11.8794	4.57335
103.436	507	266	16.3218	4.58967
103.537	507	255	13.2	4.60287
103.638	509	239	19.3494	4.62222
103.739	508	221	21.6333	4.64385
103.84	505	203	21.8979	4.66575
103.941	503	187	19.3494	4.6851
104.042	497	172	19.3866	4.70449
104.143	495	157	18.1593	4.72265
104.244	486	151	12.98	4.73563
104.346	478	145	12	4.74763
104.447	471	139	11.0635	4.75869
104.548	470	137	2.68328	4.76137
104.649	473	138	3.79473	4.76517
104.75	468	139	6.11882	4.77129
104.851	461	141	8.73613	4.78002
104.952	452	138	11.3842	4.79141
105.053	449	140	4.32666	4.79573
105.154	448	144	4.94773	4.80068
105.256	442	148	8.65332	4.80933
105.357	440	149	2.68328	4.81202
105.458	439	152	3.79473	4.81581
105.559	439	159	8.4	4.82421
105.66	443	169	12.9244	4.83714
105.761	443	178	10.8	4.84794
105.862	442	184	7.29932	4.85524
105.963	443	195	13.2544	4.86849
106.064	446	205	12.5284	4.88102
106.166	444	214	11.0635	4.89208
106.267	442	222	9.89545	4.90198
106.368	443	227	6.11882	4.9081
106.469	443	228	1.2	4.9093
106.57	439	229	4.94773	4.91424
106.671	439	229	0	4.91424
106.772	438	231	2.68328	4.91693
106.873	435	233	4.32666	4.92125
106.974	431	237	6.78823	4.92804
107.076	428	244	9.13893	4.93718
107.177	428	250	7.2	4.94438
107.278	428	252	2.4	4.94678
107.379	429	252	1.2	4.94798
107.48	430	250	2.68328	4.95066
107.581	433	256	8.04984	4.95871
107.682	436	265	11.3842	4.9701
107.783	437	275	12.0599	4.98216
107.884	440	276	3.79473	4.98595
107.986	442	277	2.68328	4.98864
108.087	445	279	4.32666	4.99296
108.188	444	285	7.29932	5.00026
108.289	441	289	6	5.00626
108.39	442	288	1.69706	5.00796
108.491	441	287	1.69706	5.00966
108.592	442	288	1.69706	5.01135
108.693	440	291	4.32666	5.01568
108.794	439	293	2.68328	5.01836
108.896	439	296	3.6	5.02196
108.997	438	301	6.11882	5.02808
109.098	442	307	8.65332	5.03674
109.199	442	312	6	5.04274
109.3	441	311	1.69706	5.04443
109.401	441	310	1.2	5.04563
109.502	440	312	2.68328	5.04832
109.603	439	317	6.11882	5.05443
109.704	438	319	2.68328	5.05712
109.806	439	321	2.68328	5.0598
109.907	439	321	0	5.0598
110.008	438	319	2.68328	5.06248
110.109	438	316	3.6	5.06608
110.21	437	315	1.69706	5.06778
110.311	436	316	1.69706	5.06948
110.412	436	319	3.6	5.07308
110.513	437	319	1.2	5.07428
110.614	437	318	1.2	5.07548
110.715	438	319	1.69706	5.07718
110.817	438	319	0	5.07718
110.918	438	318	1.2	5.07838
111.019	440	317	2.68328	5.08106
111.12	446	318	7.29932	5.08836
111.221	454	320	9.89545	5.09825
111.322	457	325	6.99714	5.10525
111.423	462	328	6.99714	5.11225
111.524	466	326	5.36656	5.11761
111.625	469	323	5.09117	5.12271
111.727	473	326	6	5.12871
111.828	479	329	8.04984	5.13676
111.929	491	334	15.6	5.15236
112.03	505	338	17.4723	5.16983
112.131	519	346	19.3494	5.18918
112.232	533	351	17.8393	5.20702
112.333	547	352	16.8428	5.22386
112.434	553	356	8.65332	5.23251
112.535	556	354	4.32666	5.23684
112.637	557	354	1.2	5.23804
112.738	559	353	2.68328	5.24072
112.839	562	354	3.79473	5.24452
112.94	563	356	2.68328	5.2472
113.041	562	356	1.2	5.2484
113.142	561	356	1.2	5.2496
113.243	561	356	0	5.2496
113.344	561	356	0	5.2496
113.445	562	356	1.2	5.2508
113.547	561	357	1.69706	5.2525
113.648	561	357	0	5.2525
113.749	561	356	1.2	5.2537
113.85	560	355	1.69706	5.25539
113.951	559	354	1.69706	5.25709
114.052	557	354	2.4	5.25949
114.153	557	354	0	5.25949
114.254	557	354	0	5.25949
114.355	557	355	1.2	5.26069
114.457	557	354	1.2	5.26189
114.558	557	355	1.2	5.26309
114.659	559	355	2.4	5.26549
114.76	560	355	1.2	5.26669
114.861	560	355	0	5.26669
114.962	565	352	6.99714	5.27369
115.063	568	349	5.09117	5.27878
115.164	571	347	4.32666	5.28311
115.265	567	343	6.78823	5.28989
115.367	566	342	1.69706	5.29159
115.468	567	344	2.68328	5.29428
115.569	567	343	1.2	5.29548
115.67	567	344	1.2	5.29668
115.771	567	345	1.2	5.29788
115.872	567	344	1.2	5.29908
115.973	567	344	0	5.29908
116.074	567	344	0	5.29908
116.175	567	343	1.2	5.30028
116.277	567	344	1.2	5.30148
116.378	566	344	1.2	5.30268
116.479	566	344	0	5.30268
116.58	566	347	3.6	5.30628
116.681	568	347	2.4	5.30868
116.782	567	347	1.2	5.30988
116.883	567	348	1.2	5.31108
116.984	568	348	1.2	5.31228
117.085	568	348	0	5.31228
117.187	568	349	1.2	5.31348
117.288	568	349	0	5.31348
117.389	568	349	0	5.31348
117.49	568	349	0	5.31348
117.591	568	349	0	5.31348
117.692	568	350	1.2	5.31468
117.793	568	349	1.2	5.31588
117.894	568	350	1.2	5.31708
117.995	568	350	0	5.31708
118.097	568	350	0	5.31708
118.198	569	351	1.69706	5.31877
118.299	568	351	1.2	5.31997
118.4	568	350	1.2	5.32117
118.501	568	351	1.2	5.32237
118.602	568	350	1.2	5.32357
118.703	567	349	1.69706	5.32527
118.804	568	350	1.69706	5.32697
118.905	568	350	0	5.32697
119.007	567	350	1.2	5.32817
119.108	567	350	0	5.32817
119.209	568	350	1.2	5.32937
119.31	568	349	1.2	5.33057
119.411	567	349	1.2	5.33177
119.512	568	349	1.2	5.33297
119.613	568	349	0	5.33297
119.714	567	348	1.69706	5.33466
119.815	566	347	1.69706	5.33636
119.917	561	346	6.11882	5.34248
120.018	556	343	6.99714	5.34948
120.119	550	341	7.58947	5.35707
120.22	548	341	2.4	5.35947
120.321	546	342	2.68328	5.36215
120.422	546	341	1.2	5.36335
120.523	549	341	3.6	5.36695
120.624	551	340	2.68328	5.36963
120.725	551	339	1.2	5.37083
120.826	555	342	6	5.37683
120.928	557	345	4.32666	5.38116
121.029	558	346	1.69706	5.38286
121.13	558	346	0	5.38286
121.231	554	344	5.36656	5.38822
121.332	551	344	3.6	5.39182
121.433	549	345	2.68328	5.39451
121.534	549	344	1.2	5.39571
121.635	550	341	3.79473	5.3995
121.736	551	340	1.69706	5.4012
121.838	552	340	1.2	5.4024
121.939	551	339	1.69706	5.40409
122.04	553	337	3.39411	5.40749
122.141	554	337	1.2	5.40869
122.242	553	338	1.69706	5.41039
122.343	552	339	1.69706	5.41208
122.444	550	339	2.4	5.41448
122.545	549	338	1.69706	5.41618
122.646	548	338	1.2	5.41738
122.748	548	338	0	5.41738
122.849	547	337	1.69706	5.41908
122.95	547	337	0	5.41908
123.051	547	338	1.2	5.42028
123.152	547	339	1.2	5.42148
123.253	548	339	1.2	5.42268
123.354	548	338	1.2	5.42388
123.455	549	338	1.2	5.42508
123.556	550	338	1.2	5.42628
123.658	551	338	1.2	5.42748
123.759	551	338	0	5.42748
123.86	551	339	1.2	5.42868
123.961	551	339	0	5.42868
124.062	551	339	0	5.42868
124.163	552	339	1.2	5.42988
124.264	553	339	1.2	5.43108
124.365	553	339	0	5.43108
124.466	554	339	1.2	5.43228
124.568	554	337	2.4	5.43468
124.669	554	335	2.4	5.43708
124.77	551	333	4.32666	5.4414
124.871	548	333	3.6	5.445
124.972	544	333	4.8	5.4498
125.073	540	331	5.36656	5.45517
125.174	536	325	8.65332	5.46382
125.275	526	307	24.7095	5.48853
125.376	520	290	21.6333	5.51017
125.478	519	276	16.8428	5.52701
125.579	524	268	11.3208	5.53833
125.68	528	263	7.68375	5.54601
125.781	527	260	3.79473	5.54981
125.882	524	256	6	5.55581
125.983	520	250	8.65332	5.56446
126.084	519	244	7.29932	5.57176
126.185	519	232	14.4	5.58616
126.286	516	216	19.5346	5.6057
126.388	514	204	14.5986	5.62029
126.489	519	193	14.4997	5.63479
126.59	520	185	9.67471	5.64447
126.691	525	179	9.3723	5.65384
126.792	532	178	8.48528	5.66233
126.893	534	175	4.32666	5.66665
126.994	539	170	8.48528	5.67514
127.095	548	164	12.98	5.68812
127.196	555	164	8.4	5.69652
127.298	557	165	2.68328	5.6992
127.399	556	163	2.68328	5.70188
127.5	556	162	1.2	5.70308
127.601	557	161	1.69706	5.70478
127.702	557	161	0	5.70478
127.803	557	160	1.2	5.70598
127.904	557	160	0	5.70598
128.005	557	160	0	5.70598
128.106	557	161	1.2	5.70718
128.208	558	162	1.69706	5.70888
128.309	559	164	2.68328	5.71156
128.41	559	167	3.6	5.71516
128.511	560	168	1.69706	5.71686
128.612	560	168	0	5.71686
128.713	560	168	0	5.71686
128.814	561	169	1.69706	5.71856
128.915	561	171	2.4	5.72096
129.016	557	171	4.8	5.72576
129.118	553	168	6	5.73176
129.219	551	164	5.36656	5.73712
129.32	553	161	4.32666	5.74145
129.421	558	157	7.68375	5.74913
129.522	561	152	6.99714	5.75613
129.623	564	147	6.99714	5.76313
129.724	565	148	1.69706	5.76482
129.825	563	151	4.32666	5.76915
129.926	563	152	1.2	5.77035
130.028	563	153	1.2	5.77155
130.129	563	153	0	5.77155
130.23	562	153	1.2	5.77275
130.331	563	153	1.2	5.77395
130.432	563	153	0	5.77395
130.533	563	152	1.2	5.77515
130.634	564	151	1.69706	5.77685
130.735	560	152	4.94773	5.7818
130.836	558	149	4.32666	5.78612
130.937	555	147	4.32666	5.79045
131.039	550	143	7.68375	5.79813
131.14	546	139	6.78823	5.80492
131.241	546	137	2.4	5.80732
131.342	544	135	3.39411	5.81072
131.443	542	133	3.39411	5.81411
131.544	538	134	4.94773	5.81906
131.645	533	136	6.4622	5.82552
131.746	521	137	14.4499	5.83997
131.847	504	140	20.7152	5.86068
131.949	488	145	20.1157	5.8808
132.05	471	156	24.2981	5.9051
132.151	454	167	24.2981	5.9294
132.252	443	178	18.6676	5.94806
132.353	429	190	22.1269	5.97019
132.454	419	205	21.6333	5.99182
132.555	410	224	25.2286	6.01705
132.656	401	240	22.0291	6.03908
132.757	396	255	18.9737	6.05806
132.859	386	266	17.8393	6.0759
132.96	376	278	18.7446	6.09464
133.061	365	289	18.6676	6.11331
133.162	358	297	12.7562	6.12606
133.263	358	307	12	6.13806
133.364	355	315	10.2528	6.14832
133.465	350	322	10.3228	6.15864
133.566	350	336	16.8	6.17544
133.667	349	344	9.67471	6.18511
133.769	348	349	6.11882	6.19123
133.87	346	353	5.36656	6.1966
133.971	346	355	2.4	6.199
134.072	346	361	7.2	6.2062
134.173	348	364	4.32666	6.21053
134.274	345	364	3.6	6.21413
134.375	343	363	2.68328	6.21681
134.476	345	361	3.39411	6.2202
134.577	349	360	4.94773	6.22515
134.679	349	356	4.8	6.22995
134.78	350	349	8.48528	6.23844
134.881	351	341	9.67471	6.24811
134.982	349	334	8.73613	6.25685
135.083	349	314	24	6.28085
135.184	350	300	16.8428	6.29769
135.285	355	289	14.4997	6.31219
135.386	355	273	19.2	6.33139
135.487	358	259	17.1814	6.34857
135.589	359	240	22.8316	6.3714
135.69	360	228	14.4499	6.38585
135.791	361	220	9.67471	6.39553
135.892	358	203	20.7152	6.41624
135.993	358	192	13.2	6.42944
136.094	357	178	16.8428	6.44629
136.195	358	162	19.2375	6.46552
136.296	362	156	8.65332	6.47418
136.397	363	151	6.11882	6.48029
136.499	360	145	8.04984	6.48834
136.6	355	139	9.3723	6.49772
136.701	353	136	4.32666	6.50204
136.802	351	131	6.4622	6.50851
136.903	348	129	4.32666	6.51283
137.004	347	129	1.2	6.51403
137.105	346	128	1.69706	6.51573
137.206	346	128	0	6.51573
137.307	346	130	2.4	6.51813
137.409	345	133	3.79473	6.52192
137.51	346	143	12.0599	6.53398
137.611	346	152	10.8	6.54478
137.712	348	155	4.32666	6.54911
137.813	347	154	1.69706	6.55081
137.914	349	155	2.68328	6.55349
138.015	349	154	1.2	6.55469
138.116	352	151	5.09117	6.55978
138.217	353	148	3.79473	6.56358
138.319	352	147	1.69706	6.56527
138.42	349	148	3.79473	6.56907
138.521	347	149	2.68328	6.57175
138.622	349	153	5.36656	6.57712
138.723	354	163	13.4164	6.59054
138.824	355	174	13.2544	6.60379
138.925	361	186	16.0997	6.61989
139.026	368	201	19.8635	6.63975
139.127	373	216	18.9737	6.65873
139.229	382	225	15.2735	6.674
139.33	387	233	11.3208	6.68532
139.431	389	238	6.4622	6.69178
139.532	394	238	6	6.69778
139.633	402	237	9.67471	6.70746
139.734	411	240	11.3842	6.71884
139.835	418	245	10.3228	6.72916
139.936	426	247	9.89545	6.73906
140.037	435	246	10.8665	6.74993
140.139	443	246	9.6	6.75953
140.24	452	249	11.3842	6.77091
140.341	456	245	6.78823	6.7777
140.442	459	241	6	6.7837
140.543	465	240	7.29932	6.791
140.644	481	241	19.2375	6.81024
140.745	503	242	26.4273	6.83666
140.846	518	242	18	6.85466
140.947	528	244	12.2376	6.8669
141.049	535	243	8.48528	6.87539
141.15	544	242	10.8665	6.88625
141.251	553	249	13.6821	6.89993
141.352	555	253	5.36656	6.9053
141.453	553	256	4.32666	6.90963
141.554	552	259	3.79473	6.91342
141.655	553	262	3.79473	6.91722
141.756	553	264	2.4	6.91962
141.857	554	268	4.94773	6.92456
141.958	557	279	13.6821	6.93825
142.06	554	289	12.5284	6.95078
142.161	554	293	4.8	6.95558
142.262	556	297	5.36656	6.96094
142.363	554	299	3.39411	6.96434
142.464	550	299	4.8	6.96914
142.565	551	300	1.69706	6.97083
142.666	551	303	3.6	6.97443
142.767	551	313	12	6.98643
142.868	554	328	18.3565	7.00479
142.97	552	337	11.0635	7.01585
143.071	552	341	4.8	7.02065
143.172	556	345	6.78823	7.02744
143.273	562	352	11.0635	7.0385
143.374	561	357	6.11882	7.04462
143.475	560	357	1.2	7.04582
143.576	563	362	6.99714	7.05282
143.677	571	369	12.7562	7.06558
143.778	564	364	10.3228	7.0759
143.88	564	363	1.2	7.0771
143.981	566	362	2.68328	7.07978
144.082	569	360	4.32666	7.08411
144.183	569	360	0	7.08411
144.284	568	360	1.2	7.08531
144.385	568	360	0	7.08531
144.486	569	361	1.69706	7.08701
144.587	574	362	6.11882	7.09313
144.688	573	362	1.2	7.09433
144.79	577	363	4.94773	7.09927
144.891	573	359	6.78823	7.10606
144.992	571	357	3.39411	7.10946
145.093	570	356	1.69706	7.11115
145.194	569	351	6.11882	7.11727
145.295	569	346	6	7.12327
145.396	572	343	5.09117	7.12836
145.497	573	340	3.79473	7.13216
145.598	573	337	3.6	7.13576
145.7	574	335	2.68328	7.13844
145.801	573	335	1.2	7.13964
145.902	573	335	0	7.13964
146.003	573	335	0	7.13964
146.104	573	335	0	7.13964
146.205	573	334	1.2	7.14084
146.306	573	334	0	7.14084
146.407	572	335	1.69706	7.14254
146.508	573	330	6.11882	7.14866
146.61	573	321	10.8	7.15946
146.711	571	308	15.7835	7.17524
146.812	569	295	15.7835	7.19102
146.913	568	273	26.4273	7.21745
147.014	565	250	27.8338	7.24528
147.115	558	234	20.9571	7.26624
147.216	557	220	16.8428	7.28308
147.317	549	213	12.7562	7.29584
147.418	549	206	8.4	7.30424
147.52	549	197	10.8	7.31504
147.621	547	188	11.0635	7.3261
147.722	544	181	9.13893	7.33524
147.823	550	173	12	7.34724
147.924	553	165	10.2528	7.3575
148.025	555	163	3.39411	7.36089
148.126	556	162	1.69706	7.36259
148.227	556	161	1.2	7.36379
148.328	554	162	2.68328	7.36647
148.43	551	163	3.79473	7.37027
148.531	548	164	3.79473	7.37406
148.632	546	165	2.68328	7.37674
148.733	545	161	4.94773	7.38169
148.834	544	156	6.11882	7.38781
148.935	544	153	3.6	7.39141
149.036	544	151	2.4	7.39381
149.137	545	153	2.68328	7.39649
149.238	544	154	1.69706	7.39819
149.34	538	155	7.29932	7.40549
149.441	532	157	7.58947	7.41308
149.542	526	160	8.04984	7.42113
149.643	523	170	12.5284	7.43366
149.744	519	178	10.7331	7.44439
149.845	513	185	11.0635	7.45545
149.946	515	194	11.0635	7.46652
150.047	517	206	14.5986	7.48112
150.148	514	213	9.13893	7.49025
150.25	512	214	2.68328	7.49294
150.351	516	215	4.94773	7.49789
150.452	519	217	4.32666	7.50221
150.553	519	219	2.4	7.50461
150.654	521	221	3.39411	7.50801
150.755	522	223	2.68328	7.51069
150.856	523	222	1.69706	7.51239
150.957	523	219	3.6	7.51599
151.058	520	218	3.79473	7.51978
151.16	516	217	4.94773	7.52473
151.261	511	219	6.4622	7.53119
151.362	500	225	15.036	7.54623
151.463	490	232	14.6479	7.56088
151.564	480	240	15.3675	7.57624
151.665	470	243	12.5284	7.58877
151.766	465	251	11.3208	7.60009
151.867	458	259	12.7562	7.61285
151.968	455	263	6	7.61885
152.069	454	269	7.29932	7.62615
152.171	456	278	11.0635	7.63721
152.272	453	284	8.04984	7.64526
152.373	455	289	6.4622	7.65172
152.474	456	295	7.29932	7.65902
152.575	450	303	12	7.67102
152.676	448	308	6.4622	7.67748
152.777	446	309	2.68328	7.68017
152.878	444	309	2.4	7.68257
152.979	442	317	9.89545	7.69246
153.081	439	330	16.01	7.70847
153.182	435	336	8.65332	7.71713
153.283	432	340	6	7.72313
153.384	428	344	6.78823	7.72991
153.485	420	348	10.7331	7.74065
153.586	410	349	12.0599	7.75271
153.687	401	352	11.3842	7.76409
153.788	403	349	4.32666	7.76842
153.889	406	347	4.32666	7.77275
153.991	406	346	1.2	7.77395
154.092	402	343	6	7.77995
154.193	398	341	5.36656	7.78531
154.294	389	336	12.3548	7.79767
154.395	377	326	18.7446	7.81641
154.496	368	313	18.9737	7.83538
154.597	362	296	21.6333	7.85702
154.698	359	280	19.5346	7.87655
154.799	361	275	6.4622	7.88301
154.901	363	277	3.39411	7.88641
155.002	362	279	2.68328	7.88909
155.103	361	281	2.68328	7.89178
155.204	358	284	5.09117	7.89687
155.305	355	288	6	7.90287
155.406	354	294	7.29932	7.91017
155.507	354	299	6	7.91617
155.608	352	305	7.58947	7.92376
155.709	353	308	3.79473	7.92755
155.811	352	310	2.68328	7.93023
155.912	349	321	13.6821	7.94392
156.013	348	338	20.4353	7.96435
156.114	348	345	8.4	7.97275
156.215	349	348	3.79473	7.97655
156.316	348	354	7.29932	7.98384
156.417	345	358	6	7.98984
156.518	345	359	1.2	7.99104
156.619	345	365	7.2	7.99824
156.721	356	364	13.2544	8.0115
156.822	362	363	7.29932	8.0188
156.923	363	363	1.2	8.02
157.024	366	363	3.6	8.0236
157.125	369	362	3.79473	8.02739
157.226	370	361	1.69706	8.02909
157.327	369	361	1.2	8.03029
157.428	366	361	3.6	8.03389
157.529	367	364	3.79473	8.03769
157.631	371	368	6.78823	8.04447
157.732	364	360	12.7562	8.05723
157.833	363	359	1.69706	8.05893
157.934	363	360	1.2	8.06013
158.035	365	368	9.89545	8.07002
158.136	362	363	6.99714	8.07702
158.237	364	358	6.4622	8.08348
158.338	364	354	4.8	8.08828
158.439	364	351	3.6	8.09188
158.541	365	351	1.2	8.09308
158.642	374	351	10.8	8.10388
158.743	384	350	12.0599	8.11594
158.844	391	346	9.67471	8.12562
158.945	395	345	4.94773	8.13056
159.046	394	345	1.2	8.13176
159.147	394	345	0	8.13176
159.248	394	347	2.4	8.13416
159.349	395	346	1.69706	8.13586
159.451	395	347	1.2	8.13706
159.552	395	348	1.2	8.13826
159.653	398	347	3.79473	8.14206
159.754	401	346	3.79473	8.14585
159.855	396	343	6.99714	8.15285
159.956	395	344	1.69706	8.15454
160.057	394	344	1.2	8.15574
160.158	393	344	1.2	8.15694
160.259	390	345	3.79473	8.16074
160.361	383	347	8.73613	8.16948
160.462	378	349	6.4622	8.17594
160.563	371	351	8.73613	8.18467
160.664	363	353	9.89545	8.19457
160.765	360	356	5.09117	8.19966
160.866	356	354	5.36656	8.20503
160.967	355	353	1.69706	8.20672
161.068	355	352	1.2	8.20792
161.169	355	352	0	8.20792
161.271	355	352	0	8.20792
161.372	356	351	1.69706	8.20962
161.473	356	351	0	8.20962
161.574	357	352	1.69706	8.21132
161.675	359	356	5.36656	8.21668
161.776	357	358	3.39411	8.22008
161.877	354	360	4.32666	8.22441
161.978	351	360	3.6	8.22801
162.079	348	364	6	8.23401
162.18	348	363	1.2	8.23521
162.282	348	364	1.2	8.23641
162.383	350	362	3.39411	8.2398
162.484	354	363	4.94773	8.24475
162.585	361	361	8.73613	8.25348
162.686	365	361	4.8	8.25828
162.787	371	360	7.29932	8.26558
162.888	375	359	4.94773	8.27053
162.989	392	359	20.4	8.29093
163.09	412	355	24.4753	8.31541
163.192	428	352	19.5346	8.33494
163.293	454	349	31.407	8.36635
163.394	480	349	31.2	8.39755
163.495	511	351	37.2773	8.43482
163.596	537	352	31.2231	8.46605
163.697	552	354	18.1593	8.48421
163.798	556	354	4.8	8.48901
163.899	558	353	2.68328	8.49169
164	559	350	3.79473	8.49548
164.102	560	350	1.2	8.49668
164.203	561	348	2.68328	8.49937
164.304	564	348	3.6	8.50297
164.405	564	347	1.2	8.50417
164.506	564	347	0	8.50417
164.607	564	347	0	8.50417
164.708	564	347	0	8.50417
164.809	567	346	3.79473	8.50796
164.91	565	346	2.4	8.51036
165.012	566	346	1.2	8.51156
165.113	567	347	1.69706	8.51326
165.214	569	349	3.39411	8.51665
165.315	573	354	7.68375	8.52434
165.416	576	357	5.09117	8.52943
165.517	579	361	6	8.53543
165.618	579	358	3.6	8.53903
165.719	578	358	1.2	8.54023
165.82	576	358	2.4	8.54263
165.922	575	357	1.69706	8.54433
166.023	574	355	2.68328	8.54701
166.124	571	352	5.09117	8.5521
166.225	571	350	2.4	8.5545
166.326	570	350	1.2	8.5557
166.427	570	350	0	8.5557
166.528	569	350	1.2	8.5569
166.629	568	350	1.2	8.5581
166.73	568	350	0	8.5581
166.832	568	349	1.2	8.5593
166.933	568	349	0	8.5593
167.034	568	349	0	8.5593
167.135	568	349	0	8.5593
167.236	568	348	1.2	8.5605
167.337	569	348	1.2	8.5617
167.438	569	348	0	8.5617
167.539	570	348	1.2	8.5629
167.64	569	349	1.69706	8.5646
167.742	568	349	1.2	8.5658
167.843	568	349	0	8.5658
167.944	568	349	0	8.5658
168.045	571	346	5.09117	8.57089
168.146	569	348	3.39411	8.57428
168.247	566	352	6	8.58028
168.348	563	354	4.32666	8.58461
168.449	561	353	2.68328	8.58729
168.55	553	350	10.2528	8.59755
168.652	550	351	3.79473	8.60134
168.753	546	351	4.8	8.60614
168.854	545	349	2.68328	8.60882
168.955	542	347	4.32666	8.61315
169.056	537	344	6.99714	8.62015
169.157	532	345	6.11882	8.62627
169.258	535	346	3.79473	8.63006
169.359	537	345	2.68328	8.63274
169.46	540	342	5.09117	8.63784
169.562	542	341	2.68328	8.64052
169.663	545	340	3.79473	8.64431
169.764	548	340	3.6	8.64791
169.865	548	340	0	8.64791
169.966	551	339	3.79473	8.65171
170.067	552	338	1.69706	8.65341
170.168	550	339	2.68328	8.65609
170.269	549	339	1.2	8.65729
170.37	548	339	1.2	8.65849
170.472	547	341	2.68328	8.66117
170.573	545	342	2.68328	8.66385
170.674	544	341	1.69706	8.66555
170.775	545	341	1.2	8.66675
170.876	546	341	1.2	8.66795
170.977	546	341	0	8.66795
171.078	548	342	2.68328	8.67064
171.179	550	342	2.4	8.67304
171.28	553	343	3.79473	8.67683
171.382	555	345	3.39411	8.68022
171.483	556	346	1.69706	8.68192
171.584	554	345	2.68328	8.6846
171.685	550	347	5.36656	8.68997
171.786	544	347	7.2	8.69717
171.887	541	346	3.79473	8.70097
171.988	539	346	2.4	8.70337
172.089	536	348	4.32666	8.70769
172.19	532	348	4.8	8.71249
172.292	526	344	8.65332	8.72115
172.393	518	339	11.3208	8.73247
172.494	508	329	16.9706	8.74944
172.595	498	321	15.3675	8.7648
172.696	486	315	16.0997	8.7809
172.797	478	304	16.3218	8.79723
172.898	474	301	6	8.80323
172.999	474	303	2.4	8.80563
173.1	475	304	1.69706	8.80732
173.201	476	305	1.69706	8.80902
173.303	477	305	1.2	8.81022
173.404	477	305	0	8.81022
173.505	478	306	1.69706	8.81192
173.606	478	306	0	8.81192
173.707	477	306	1.2	8.81312
173.808	476	304	2.68328	8.8158
173.909	475	302	2.68328	8.81848
174.01	474	300	2.68328	8.82117
174.111	475	297	3.79473	8.82496
174.213	476	294	3.79473	8.82876
174.314	477	290	4.94773	8.8337
174.415	473	286	6.78823	8.84049
174.516	467	275	15.036	8.85553
174.617	467	262	15.6	8.87113
174.718	465	250	14.5986	8.88573
174.819	462	241	11.3842	8.89711
174.92	464	235	7.58947	8.9047
175.021	461	230	6.99714	8.9117
175.123	457	227	6	8.9177
175.224	457	227	0	8.9177
175.325	458	224	3.79473	8.92149
175.426	457	218	7.29932	8.92879
175.527	459	214	5.36656	8.93416
175.628	458	212	2.68328	8.93684
175.729	461	212	3.6	8.94044
175.83	474	209	16.01	8.95645
175.931	491	204	21.2641	8.97772
176.033	505	203	16.8428	8.99456
176.134	518	205	15.7835	9.01034
176.235	534	205	19.2	9.02954
176.336	548	209	17.4723	9.04701
176.437	555	210	8.48528	9.0555
176.538	560	208	6.4622	9.06196
176.639	560	213	6	9.06796
176.74	560	214	1.2	9.06916
176.841	560	215	1.2	9.07036
176.943	560	216	1.2	9.07156
177.044	560	215	1.2	9.07276
177.145	558	212	4.32666	9.07709
177.246	559	209	3.79473	9.08088
177.347	560	207	2.68328	9.08357
177.448	561	205	2.68328	9.08625
177.549	563	204	2.68328	9.08893
177.65	566	198	8.04984	9.09698
177.751	566	194	4.8	9.10178
177.853	564	192	3.39411	9.10518
177.954	564	184	9.6	9.11478
178.055	568	173	14.0456	9.12882
178.156	572	159	17.4723	9.14629
178.257	570	150	11.0635	9.15736
178.358	572	148	3.39411	9.16075
178.459	573	147	1.69706	9.16245
178.56	571	146	2.68328	9.16513
178.661	572	143	3.79473	9.16893
178.763	568	141	5.36656	9.17429
178.864	566	139	3.39411	9.17769
178.965	566	139	0	9.17769
179.066	566	138	1.2	9.17889
179.167	565	138	1.2	9.18009
179.268	565	139	1.2	9.18129
179.369	564	140	1.69706	9.18299
179.47	564	141	1.2	9.18419
179.571	564	141	0	9.18419
179.673	564	142	1.2	9.18539
179.774	564	142	0	9.18539
179.875	564	142	0	9.18539
179.976	565	143	1.69706	9.18708
180.077	564	142	1.69706	9.18878
180.178	564	140	2.4	9.19118
180.279	565	138	2.68328	9.19386
180.38	564	136	2.68328	9.19655
180.481	562	133	4.32666	9.20087
180.583	561	133	1.2	9.20207
180.684	559	134	2.68328	9.20476
180.785	556	133	3.79473	9.20855
180.886	551	133	6	9.21455
180.987	544	131	8.73613	9.22329
181.088	529	129	18.1593	9.24145
181.189	510	131	22.926	9.26437
181.29	487	135	28.0143	9.29239
181.391	461	136	31.2231	9.32361
181.493	434	137	32.4222	9.35603
181.594	415	134	23.0825	9.37911
181.695	399	136	19.3494	9.39846
181.796	378	136	25.2	9.42366
181.897	365	134	15.7835	9.43945
181.998	362	135	3.79473	9.44324
182.099	358	136	4.94773	9.44819
182.2	357	137	1.69706	9.44989
182.301	357	138	1.2	9.45109
182.403	357	138	0	9.45109
182.504	357	138	0	9.45109
182.605	357	138	0	9.45109
182.706	360	140	4.32666	9.45541
182.807	359	143	3.79473	9.45921
182.908	357	146	4.32666	9.46353
183.009	353	154	10.7331	9.47427
183.11	352	160	7.29932	9.48157
183.211	351	162	2.68328	9.48425
183.312	351	161	1.2	9.48545
183.414	351	159	2.4	9.48785
183.515	352	157	2.68328	9.49053
183.616	352	152	6	9.49653
183.717	352	146	7.2	9.50373
183.818	351	145	1.69706	9.50543
183.919	349	144	2.68328	9.50811
184.02	350	145	1.69706	9.50981
184.121	350	147	2.4	9.51221
184.222	355	153	9.3723	9.52158
184.324	365	180	34.5508	9.55613
184.425	369	204	29.1973	9.58533
184.526	370	223	22.8316	9.60816
184.627	368	240	20.5407	9.6287
184.728	366	264	28.8998	9.6576
184.829	361	271	10.3228	9.66793
184.93	360	274	3.79473	9.67172
185.031	361	275	1.69706	9.67342
185.132	361	275	0	9.67342
185.234	360	275	1.2	9.67462
185.335	361	275	1.2	9.67582
185.436	361	275	0	9.67582
185.537	361	274	1.2	9.67702
185.638	361	274	0	9.67702
185.739	362	273	1.69706	9.67872
185.84	361	272	1.69706	9.68041
185.941	362	272	1.2	9.68161
186.042	362	272	0	9.68161
186.144	362	272	0	9.68161
186.245	362	272	0	9.68161
186.346	362	272	0	9.68161
186.447	362	272	0	9.68161
186.548	362	272	0	9.68161
186.649	362	272	0	9.68161
186.75	362	272	0	9.68161
186.851	362	272	0	9.68161
186.952	362	272	0	9.68161
187.054	363	271	1.69706	9.68331
187.155	362	270	1.69706	9.68501
187.256	363	268	2.68328	9.68769
187.357	363	266	2.4	9.69009
187.458	362	263	3.79473	9.69388
187.559	359	262	3.79473	9.69768
187.66	356	261	3.79473	9.70147
187.761	356	261	0	9.70147
187.862	356	259	2.4	9.70387
187.964	354	255	5.36656	9.70924
188.065	351	251	6	9.71524
188.166	349	248	4.32666	9.71957
188.267	349	249	1.2	9.72077
188.368	348	252	3.79473	9.72456
188.469	347	253	1.69706	9.72626
188.57	349	252	2.68328	9.72894
188.671	349	249	3.6	9.73254
188.772	347	245	5.36656	9.73791
188.874	346	242	3.79473	9.7417
188.975	355	247	12.3548	9.75406
189.076	359	254	9.67471	9.76373
189.177	360	262	9.67471	9.77341
189.278	361	268	7.29932	9.78071
189.379	362	269	1.69706	9.7824
189.48	363	270	1.69706	9.7841
189.581	364	271	1.69706	9.7858
189.682	364	270	1.2	9.787
189.784	363	270	1.2	9.7882
189.885	361	275	6.4622	9.79466
189.986	359	285	12.2376	9.8069
190.087	356	289	6	9.8129
190.188	355	290	1.69706	9.81459
190.289	355	288	2.4	9.81699
190.39	356	285	3.79473	9.82079
190.491	356	287	2.4	9.82319
190.592	357	288	1.69706	9.82489
190.694	362	293	8.48528	9.83337
190.795	367	304	14.4997	9.84787
190.896	374	311	11.8794	9.85975
190.997	381	315	9.67471	9.86943
191.098	384	322	9.13893	9.87856
191.199	389	330	11.3208	9.88989
191.3	395	332	7.58947	9.89747
191.401	398	333	3.79473	9.90127
191.502	400	334	2.68328	9.90395
191.604	400	334	0	9.90395
191.705	401	334	1.2	9.90515
191.806	405	338	6.78823	9.91194
191.907	415	342	12.9244	9.92487
192.008	434	343	22.8316	9.9477
192.109	454	349	25.0567	9.97275
192.21	463	349	10.8	9.98355
192.311	464	351	2.68328	9.98624
192.412	465	352	1.69706	9.98793
192.514	465	353	1.2	9.98913
192.615	468	356	5.09117	9.99423
192.716	474	356	7.2	10.0014
192.817	478	356	4.8	10.0062
192.918	481	356	3.6	10.0098
193.019	483	357	2.68328	10.0125
193.12	484	356	1.69706	10.0142
193.221	484	355	1.2	10.0154
193.322	483	354	1.69706	10.0171
193.424	480	350	6	10.0231
193.525	488	346	10.7331	10.0338
193.626	508	337	26.3181	10.0602
193.727	531	324	31.7036	10.0919
193.828	546	316	20.4	10.1123
193.929	557	304	19.5346	10.1318
194.03	563	292	16.0997	10.1479
194.131	568	285	10.3228	10.1582
194.232	564	275	12.9244	10.1711
194.333	567	249	31.407	10.2025
194.435	569	218	37.2773	10.2398
194.536	572	187	37.3738	10.2772
194.637	570	171	19.3494	10.2965
194.738	571	159	14.4499	10.311
194.839	572	150	10.8665	10.3219
194.94	572	149	1.2	10.3231
195.041	572	149	0	10.3231
195.142	571	152	3.79473	10.3269
195.243	570	154	2.68328	10.3295
195.345	569	155	1.69706	10.3312
195.446	568	156	1.69706	10.3329
195.547	568	156	0	10.3329
195.648	569	156	1.2	10.3341
195.749	569	155	1.2	10.3353
195.85	569	154	1.2	10.3365
195.951	568	155	1.69706	10.3382
196.052	568	155	0	10.3382
196.153	569	154	1.69706	10.3399
196.255	569	154	0	10.3399
196.356	569	154	0	10.3399
196.457	569	153	1.2	10.3411
196.558	571	151	3.39411	10.3445
196.659	571	146	6	10.3505
196.76	572	143	3.79473	10.3543
196.861	574	140	4.32666	10.3586
196.962	572	138	3.39411	10.362
197.063	571	139	1.69706	10.3637
197.165	570	141	2.68328	10.3664
197.266	567	142	3.79473	10.3702
197.367	566	141	1.69706	10.3719
197.468	566	141	0	10.3719
197.569	566	141	0	10.3719
197.67	567	141	1.2	10.3731
197.771	567	142	1.2	10.3743
197.872	568	140	2.68328	10.377
197.973	568	140	0	10.377
198.075	566	135	6.4622	10.3835
198.176	563	133	4.32666	10.3878
198.277	557	137	8.65332	10.3964
198.378	551	141	8.65332	10.4051
198.479	539	146	15.6	10.4207
198.58	528	153	15.6461	10.4363
198.681	516	162	18	10.4543
198.782	501	172	21.6333	10.476
198.883	491	179	14.6479	10.4906
198.985	483	184	11.3208	10.5019
199.086	478	187	6.99714	10.5089
199.187	476	188	2.68328	10.5116
199.288	476	187	1.2	10.5128
199.389	479	187	3.6	10.5164
199.49	485	193	10.1823	10.5266
199.591	492	207	18.783	10.5454
199.692	494	218	13.4164	10.5588
199.793	500	226	12	10.5708
199.895	506	235	12.98	10.5838
199.996	511	244	12.3548	10.5961
200.097	519	250	12	10.6081
200.198	527	256	12	10.6201
200.299	529	264	9.89545	10.63
200.4	531	268	5.36656	10.6354
200.501	533	268	2.4	10.6378
200.602	534	270	2.68328	10.6405
200.703	534	270	0	10.6405
200.805	536	270	2.4	10.6429
200.906	538	270	2.4	10.6453
201.007	537	270	1.2	10.6465
201.108	536	270	1.2	10.6477
201.209	535	270	1.2	10.6489
201.31	535	270	0	10.6489
201.411	534	269	1.69706	10.6506
201.512	536	269	2.4	10.653
201.613	537	268	1.69706	10.6547
201.715	536	267	1.69706	10.6564
201.816	535	268	1.69706	10.6581
201.917	534	268	1.2	10.6593
202.018	531	267	3.79473	10.6631
[truncated: 4,001 more rows]
